# Supplementary material for: {5,5′-Dihydroxy-2,2′-[(2-hydroxypropane-1,3-diyl)bis(nitrilomethanylyli­dene)]diphenolato}nickel(II) dihydrate
Source: Acta Crystallogr Sect E Struct Rep Online. 2013 Sep 25;69(Pt 10):m559–60. doi: 10.1107/S1600536813026007 (PMC3790363; doi:10.1107/S1600536813026007)
Supplement: Supplementary file 1 [file e-69-0m559-sup1.cif]

##############################################################################
#                                                                            #
# This CIF contains the data in a paper accepted for publication in          #
# Acta Crystallographica Section E. It conforms to the requirements of       #
# Notes for Authors for Acta Crystallographica Section E, and has been       #
# peer reviewed under the auspices of the IUCr Commission on Journals.       #
#                                                                            #
# Full details of the Crystallographic Information File format               #
# are given in the paper "The Crystallographic Information File (CIF):       #
# a New Standard Archive File for Crystallography" by S. R. Hall, F. H.      #
# Allen and I. D. Brown [Acta Cryst. (1991), A47, 655-685].                  #
#                                                                            #
# The current version of the core CIF dictionary is obtainable from          #
# ftp://ftp.iucr.org/pub/cif_core.dic.                                       #
#                                                                            #
# Software is freely available for graphical display of the structure(s)     #
# in this CIF. For information consult the CIF software page                 #
# http://www.iucr.org/resources/cif/software.                                #
#                                                                            #
# This file may be used for bona fide research purposes within the           #
# scientific community so long as proper attribution is given to the journal # 
# article from which it was obtained.                                        #
#                                                                            #
##############################################################################
data_I
_database_code_depnum_ccdc_archive 'CCDC 962302'
_audit_creation_method     SHELXL-97
_chemical_name_systematic
;\
{5,5'-Dihydroxy-2,2'-[(2-hydroxypropane-1,3-\
diyl)bis(nitrilomethanylylidene)]diphenolato}nickel(II) dihydrate
;
_chemical_name_common     ?
_chemical_formula_moiety     'C17 H16 N2 Ni O5, 2(H2 O)'
_chemical_formula_sum     'C17 H20 N2 Ni O7'
_chemical_formula_iupac     '[Ni (C17 H16 N2 O5)], 2H2 O'
_chemical_formula_weight     423.06
_chemical_melting_point     ?
_symmetry_cell_setting     monoclinic
_symmetry_space_group_name_H-M     'P 21/n'
_symmetry_space_group_name_Hall     '-P 2yn'
loop_
    _symmetry_equiv_pos_as_xyz
    'x, y, z'
    '-x+1/2, y+1/2, -z+1/2'
    '-x, -y, -z'
    'x-1/2, -y-1/2, z-1/2'
_cell_length_a     8.2010(10)
_cell_length_b     17.887(3)
_cell_length_c     11.863(2)
_cell_angle_alpha     90.00
_cell_angle_beta     92.444(3)
_cell_angle_gamma     90.00
_cell_volume     1738.6(5)
_cell_formula_units_Z     4
_cell_measurement_reflns_used     692
_cell_measurement_theta_min     2.06
_cell_measurement_theta_max     27.79
_cell_measurement_temperature     293(2)
_exptl_crystal_description     'thin plate'
_exptl_crystal_colour     'brown'
_exptl_crystal_size_max     0.13
_exptl_crystal_size_mid     0.10
_exptl_crystal_size_min     0.06
_exptl_crystal_density_diffrn     1.616
_exptl_crystal_density_meas     ?
_exptl_crystal_density_method     'not measured'
_exptl_crystal_F_000     880
_exptl_absorpt_coefficient_mu     1.161
_exptl_absorpt_correction_type     multi-scan
_exptl_absorpt_process_details     '(SADABS; Bruker, 2008)'
_exptl_absorpt_correction_T_min     0.5988
_exptl_absorpt_correction_T_max     0.7456
_exptl_special_details     ?
_diffrn_ambient_temperature     293(2)
_diffrn_radiation_type     MoK\a
_diffrn_radiation_wavelength     0.71069
_diffrn_radiation_source     'fine-focus sealed tube'
_diffrn_radiation_monochromator     graphite
_diffrn_measurement_device_type     'Bruker BREEZE CCD area-detector'
_diffrn_measurement_method     'omega-scan'
_diffrn_detector_area_resol_mean     ?
_diffrn_reflns_number     23452
_diffrn_reflns_av_R_equivalents     0.0456
_diffrn_reflns_av_sigmaI/netI     0.0314
_diffrn_reflns_theta_min     2.06
_diffrn_reflns_theta_max     27.95
_diffrn_reflns_theta_full     27.95
_diffrn_measured_fraction_theta_max     0.997
_diffrn_measured_fraction_theta_full     0.997
_diffrn_reflns_limit_h_min     -10
_diffrn_reflns_limit_h_max     10
_diffrn_reflns_limit_k_min     -23
_diffrn_reflns_limit_k_max     23
_diffrn_reflns_limit_l_min     -15
_diffrn_reflns_limit_l_max     15
_refine_special_details
;
Refinement of <i>F</i>^2^ against ALL reflections. The weighted <i>R</i>-factor
<i>wR</i> and goodness of fit <i>S</i> are based on <i>F</i>^2^, conventional
<i>R</i>-factors <i>R</i> are based on <i>F</i>, with <i>F</i> set to zero for
negative <i>F</i>^2^. The threshold expression of <i>F</i>^2^ >
\s(<i>F</i>^2^) is used only for calculating <i>R</i>-factors(gt) <i>etc</i>.
and is not relevant to the choice of reflections for refinement.
<i>R</i>-factors based on <i>F</i>^2^ are statistically about twice as large
as those based on <i>F</i>, and <i>R</i>- factors based on ALL data will be
even larger.
;
_reflns_number_total     4164
_reflns_number_gt     2986
_reflns_threshold_expression     >2sigma(I)
_refine_ls_structure_factor_coef     Fsqd
_refine_ls_matrix_type     full
_refine_ls_R_factor_all     0.0611
_refine_ls_R_factor_gt     0.0373
_refine_ls_wR_factor_gt     0.0834
_refine_ls_wR_factor_ref     0.0934
_refine_ls_goodness_of_fit_ref     1.037
_refine_ls_restrained_S_all     1.037
_refine_ls_number_reflns     4164
_refine_ls_number_parameters     263
_refine_ls_number_restraints     18
_refine_ls_hydrogen_treatment     constr
_refine_ls_weighting_scheme     calc
_refine_ls_weighting_details
         'calc w=1/[\s^2^(Fo^2^)+(0.0388P)^2^+0.7206P] where P=(Fo^2^+2Fc^2^)/3'
_atom_sites_solution_hydrogens     geom
_atom_sites_solution_primary     direct
_atom_sites_solution_secondary     difmap
_refine_ls_shift/su_max     0.000
_refine_ls_shift/su_mean     0.000
_refine_diff_density_max     0.321
_refine_diff_density_min     -0.354
_refine_ls_extinction_method     none
_refine_ls_extinction_coef     ?
loop_
    _atom_type_symbol
    _atom_type_description
    _atom_type_scat_dispersion_real
    _atom_type_scat_dispersion_imag
    _atom_type_scat_source
    'C' 'C' 0.0033 0.0016
                         'International Tables Vol C Tables 4.2.6.8 and 6.1.1.4'
    'H' 'H' 0.0000 0.0000
                         'International Tables Vol C Tables 4.2.6.8 and 6.1.1.4'
    'N' 'N' 0.0061 0.0033
                         'International Tables Vol C Tables 4.2.6.8 and 6.1.1.4'
    'O' 'O' 0.0106 0.0060
                         'International Tables Vol C Tables 4.2.6.8 and 6.1.1.4'
    'Ni' 'Ni' 0.3393 1.1124
                         'International Tables Vol C Tables 4.2.6.8 and 6.1.1.4'
_computing_data_collection     'APEX2 (Bruker, 2007)'
_computing_cell_refinement     'SAINT (Bruker, 2007)'
_computing_data_reduction     'SAINT (Bruker, 2007)'
_computing_structure_solution     'SHELXS97 (Sheldrick, 2008)'
_computing_structure_refinement     'SHELXL97 (Sheldrick, 2008)'
_computing_molecular_graphics     'SHELXP (Sheldrick, 2008)'
_computing_publication_material     'publCIF (Westrip, 2010)'
loop_
    _atom_site_type_symbol
    _atom_site_label
    _atom_site_fract_x
    _atom_site_fract_y
    _atom_site_fract_z
    _atom_site_U_iso_or_equiv
    _atom_site_adp_type
    _atom_site_calc_flag
    _atom_site_refinement_flags
    _atom_site_occupancy
    _atom_site_symmetry_multiplicity
    _atom_site_disorder_assembly
    _atom_site_disorder_group
    Ni Ni1 0.76757(3) 0.236496(16) 0.93756(3) 0.03859(11) Uani d . 1 1 . .
    N N1 0.6337(6) 0.1583(3) 1.0070(4) 0.0460(10) Uani d PD 0.566(3) 1 A 1
    N N1' 0.5940(8) 0.1599(4) 0.9475(5) 0.0460(10) Uani d PD 0.434(3) 1 A 2
    N N2 0.9310(2) 0.16644(11) 0.88144(19) 0.0466(5) Uani d D 1 1 A .
    O O1 0.63064(19) 0.31366(9) 0.99584(15) 0.0473(4) Uani d . 1 1 A .
    O O2 0.88647(18) 0.32255(8) 0.89186(15) 0.0450(4) Uani d . 1 1 A .
    O O3 0.1513(2) 0.43146(10) 1.11744(16) 0.0566(5) Uani d D 1 1 A .
    H H3O 0.2114 0.4680 1.1241 0.068 Uiso d RD 1 1 . .
    O O4 1.3374(2) 0.46782(10) 0.78268(19) 0.0716(6) Uani d D 1 1 A .
    H H4O 1.2827 0.5012 0.8098 0.086 Uiso d RD 1 1 . .
    O O5 0.757(6) -0.0234(7) 0.894(3) 0.071(5) Uani d PD 0.566(3) 1 A 1
    H H5OA 0.7605 -0.0387 0.8291 0.085 Uiso d PRD 0.566(3) 1 A 1
    O O5' 0.770(8) -0.0278(9) 0.919(4) 0.071(5) Uani d PD 0.434(3) 1 A 2
    H H5OB 0.8157 -0.0371 0.8607 0.085 Uiso d PRD 0.434(3) 1 A 2
    C C1 0.4836(3) 0.30825(13) 1.0367(2) 0.0394(5) Uani d . 1 1 . .
    C C2 0.3974(3) 0.37316(13) 1.0600(2) 0.0402(5) Uani d . 1 1 A .
    H H2 0.4450 0.4196 1.0484 0.048 Uiso calc R 1 1 . .
    C C3 0.2424(3) 0.36936(14) 1.1002(2) 0.0426(6) Uani d . 1 1 . .
    C C4 0.1706(3) 0.30072(15) 1.1231(2) 0.0514(7) Uani d . 1 1 A .
    H H4 0.0676 0.2985 1.1528 0.062 Uiso calc R 1 1 . .
    C C5 0.2534(3) 0.23743(15) 1.1013(2) 0.0522(7) Uani d . 1 1 . .
    H H5 0.2057 0.1916 1.1165 0.063 Uiso calc R 1 1 A .
    C C6 0.4093(3) 0.23866(13) 1.0564(2) 0.0445(6) Uani d D 1 1 A .
    C C7 0.4929(10) 0.1699(5) 1.0482(6) 0.048(2) Uani d PD 0.566(3) 1 A 1
    H H7A 0.4402 0.1282 1.0758 0.057 Uiso calc PR 0.566(3) 1 A 1
    C C7' 0.4642(14) 0.1703(6) 1.0048(8) 0.048(2) Uani d PD 0.434(3) 1 A 2
    H H7B 0.3984 0.1285 1.0139 0.057 Uiso calc PR 0.434(3) 1 A 2
    C C8 1.0308(3) 0.32654(13) 0.84706(19) 0.0370(5) Uani d . 1 1 . .
    C C9 1.1033(3) 0.39629(13) 0.8323(2) 0.0428(6) Uani d . 1 1 A .
    H H9 1.0478 0.4394 0.8516 0.051 Uiso calc R 1 1 . .
    C C10 1.2565(3) 0.40182(14) 0.7892(2) 0.0506(7) Uani d . 1 1 . .
    C C11 1.3385(3) 0.33891(16) 0.7536(3) 0.0620(8) Uani d . 1 1 A .
    H H11 1.4395 0.3433 0.7215 0.074 Uiso calc R 1 1 . .
    C C12 1.2684(3) 0.27072(15) 0.7665(3) 0.0556(7) Uani d . 1 1 . .
    H H12 1.3227 0.2284 0.7423 0.067 Uiso calc R 1 1 A .
    C C13 1.1161(3) 0.26237(13) 0.8153(2) 0.0419(5) Uani d . 1 1 A .
    C C14 1.0606(3) 0.18853(14) 0.8326(2) 0.0481(6) Uani d . 1 1 . .
    H H14 1.1261 0.1508 0.8053 0.058 Uiso calc R 1 1 A .
    C C15 0.6836(7) 0.0784(2) 1.0058(5) 0.0631(12) Uani d PD 0.566(3) 1 A 1
    H H15A 0.5904 0.0472 1.0213 0.076 Uiso calc PR 0.566(3) 1 A 1
    H H15B 0.7669 0.0698 1.0649 0.076 Uiso calc PR 0.566(3) 1 A 1
    C C15' 0.6172(9) 0.0838(3) 0.9034(6) 0.0631(12) Uani d PD 0.434(3) 1 A 2
    H H15C 0.6092 0.0852 0.8216 0.076 Uiso calc PR 0.434(3) 1 A 2
    H H15D 0.5304 0.0519 0.9287 0.076 Uiso calc PR 0.434(3) 1 A 2
    C C16 0.7488(11) 0.0567(5) 0.8937(5) 0.0492(18) Uani d PD 0.566(3) 1 A 1
    H H16A 0.6720 0.0731 0.8332 0.059 Uiso calc PR 0.566(3) 1 A 1
    C C16' 0.7765(14) 0.0510(7) 0.9401(9) 0.0492(18) Uani d PD 0.434(3) 1 A 2
    H H16B 0.7802 0.0553 1.0225 0.059 Uiso calc PR 0.434(3) 1 A 2
    C C17 0.9129(16) 0.0834(5) 0.8700(10) 0.053(3) Uani d PD 0.566(3) 1 A 1
    H H17A 0.9379 0.0689 0.7938 0.063 Uiso calc PR 0.566(3) 1 A 1
    H H17B 0.9915 0.0592 0.9214 0.063 Uiso calc PR 0.566(3) 1 A 1
    C C17' 0.927(2) 0.0850(7) 0.9064(15) 0.053(3) Uani d PD 0.434(3) 1 A 2
    H H17C 0.9612 0.0589 0.8397 0.063 Uiso calc PR 0.434(3) 1 A 2
    H H17D 1.0095 0.0754 0.9658 0.063 Uiso calc PR 0.434(3) 1 A 2
    O O1W 0.6893(2) 0.44265(10) 0.82950(17) 0.0640(5) Uani d D 1 1 . .
    H H1W 0.7360 0.4051 0.8540 0.077 Uiso d RD 1 1 . .
    H H2W 0.5895 0.4409 0.8310 0.077 Uiso d RD 1 1 . .
    O O2W 0.8076(2) 0.41714(11) 0.1272(2) 0.0741(6) Uani d D 1 1 . .
    H H3W 0.7637 0.3886 0.0811 0.089 Uiso d RD 1 1 . .
    H H4W 0.9035 0.4214 0.1113 0.089 Uiso d RD 1 1 . .
loop_
    _atom_site_aniso_label
    _atom_site_aniso_U_11
    _atom_site_aniso_U_22
    _atom_site_aniso_U_33
    _atom_site_aniso_U_12
    _atom_site_aniso_U_13
    _atom_site_aniso_U_23
    Ni1 0.03398(17) 0.02135(15) 0.0616(2) -0.00177(12) 0.01543(13) -0.00026(13)
    N1 0.056(3) 0.0281(12) 0.056(3) -0.0013(15) 0.020(2) 0.001(2)
    N1' 0.056(3) 0.0281(12) 0.056(3) -0.0013(15) 0.020(2) 0.001(2)
    N2 0.0432(11) 0.0274(10) 0.0698(14) -0.0003(8) 0.0094(10) -0.0024(9)
    O1 0.0345(8) 0.0292(8) 0.0802(12) -0.0041(7) 0.0240(8) 0.0010(8)
    O2 0.0334(8) 0.0285(8) 0.0745(12) -0.0016(6) 0.0203(8) -0.0002(8)
    O3 0.0338(9) 0.0478(11) 0.0899(14) 0.0001(8) 0.0208(9) -0.0065(10)
    O4 0.0518(11) 0.0453(11) 0.1213(17) -0.0134(9) 0.0476(11) -0.0103(11)
    O5 0.107(7) 0.0272(16) 0.082(12) -0.009(3) 0.038(10) -0.002(3)
    O5' 0.107(7) 0.0272(16) 0.082(12) -0.009(3) 0.038(10) -0.002(3)
    C1 0.0337(11) 0.0353(12) 0.0499(14) -0.0051(9) 0.0112(10) 0.0020(10)
    C2 0.0330(11) 0.0314(12) 0.0572(15) -0.0045(9) 0.0117(10) 0.0029(10)
    C3 0.0336(12) 0.0433(14) 0.0518(14) -0.0010(10) 0.0107(10) -0.0011(11)
    C4 0.0346(13) 0.0548(16) 0.0664(17) -0.0081(11) 0.0206(12) -0.0001(13)
    C5 0.0441(14) 0.0437(14) 0.0702(17) -0.0157(12) 0.0187(12) 0.0039(13)
    C6 0.0392(12) 0.0344(12) 0.0609(15) -0.0061(10) 0.0147(11) 0.0037(11)
    C7 0.052(3) 0.0304(14) 0.062(6) -0.0118(19) 0.016(4) 0.003(3)
    C7' 0.052(3) 0.0304(14) 0.062(6) -0.0118(19) 0.016(4) 0.003(3)
    C8 0.0300(11) 0.0360(12) 0.0457(13) -0.0004(9) 0.0103(10) -0.0028(10)
    C9 0.0364(12) 0.0330(12) 0.0602(15) -0.0012(10) 0.0164(11) -0.0032(11)
    C10 0.0426(14) 0.0403(14) 0.0705(18) -0.0093(11) 0.0218(12) -0.0063(12)
    C11 0.0458(15) 0.0545(17) 0.088(2) -0.0060(13) 0.0344(14) -0.0147(15)
    C12 0.0460(14) 0.0447(15) 0.0782(19) 0.0008(12) 0.0267(13) -0.0157(14)
    C13 0.0365(12) 0.0346(12) 0.0556(15) -0.0002(10) 0.0116(10) -0.0079(11)
    C14 0.0408(13) 0.0344(13) 0.0700(17) 0.0026(10) 0.0133(12) -0.0108(12)
    C15 0.086(3) 0.0290(18) 0.077(3) 0.0026(19) 0.035(3) 0.002(2)
    C15' 0.086(3) 0.0290(18) 0.077(3) 0.0026(19) 0.035(3) 0.002(2)
    C16 0.069(4) 0.0227(19) 0.057(6) -0.003(2) 0.012(4) 0.001(4)
    C16' 0.069(4) 0.0227(19) 0.057(6) -0.003(2) 0.012(4) 0.001(4)
    C17 0.058(3) 0.0264(13) 0.075(8) 0.0046(14) 0.011(5) -0.005(3)
    C17' 0.058(3) 0.0264(13) 0.075(8) 0.0046(14) 0.011(5) -0.005(3)
    O1W 0.0493(11) 0.0433(11) 0.0997(16) 0.0012(8) 0.0081(10) 0.0162(10)
    O2W 0.0406(10) 0.0589(13) 0.1241(19) -0.0093(9) 0.0197(11) -0.0314(12)
_geom_special_details
;
All e.s.d.'s (except the e.s.d. in the dihedral angle between two l.s. planes)
are estimated using the full covariance matrix. The cell e.s.d.'s are taken
into account individually in the estimation of e.s.d.'s in distances, angles
and torsion angles; correlations between e.s.d.'s in cell parameters are only
used when they are defined by crystal symmetry. An approximate (isotropic)
treatment of cell e.s.d.'s is used for estimating e.s.d.'s involving l.s.
planes.
;
loop_
    _geom_bond_atom_site_label_1
    _geom_bond_atom_site_label_2
    _geom_bond_site_symmetry_2
    _geom_bond_distance
    _geom_bond_publ_flag
    Ni1 O2 . 1.9129(15) ?
    Ni1 O1 . 1.9262(15) ?
    Ni1 N2 . 1.9713(19) ?
    Ni1 N1 . 1.980(5) ?
    Ni1 N1' . 1.983(7) ?
    N1 C7 . 1.290(8) ?
    N1 C15 . 1.486(6) ?
    N1' C7' . 1.300(10) ?
    N1' C15' . 1.474(9) ?
    N2 C14 . 1.294(3) ?
    N2 C17' . 1.487(12) ?
    N2 C17 . 1.498(9) ?
    O1 C1 . 1.322(3) ?
    O2 C8 . 1.320(2) ?
    O3 C3 . 1.359(3) ?
    O3 H3O . 0.8200 ?
    O4 C10 . 1.358(3) ?
    O4 H4O . 0.8200 ?
    O5 C16 . 1.433(10) ?
    O5 H5OA . 0.8200 ?
    O5' C16' . 1.432(13) ?
    O5' H5OB . 0.8200 ?
    C1 C2 . 1.393(3) ?
    C1 C6 . 1.410(3) ?
    C2 C3 . 1.378(3) ?
    C2 H2 . 0.9300 ?
    C3 C4 . 1.393(3) ?
    C4 C5 . 1.350(4) ?
    C4 H4 . 0.9300 ?
    C5 C6 . 1.406(3) ?
    C5 H5 . 0.9300 ?
    C6 C7 . 1.413(8) ?
    C6 C7' . 1.448(10) ?
    C7 H7A . 0.9300 ?
    C7' H7B . 0.9300 ?
    C8 C9 . 1.396(3) ?
    C8 C13 . 1.404(3) ?
    C9 C10 . 1.380(3) ?
    C9 H9 . 0.9300 ?
    C10 C11 . 1.386(3) ?
    C11 C12 . 1.360(4) ?
    C11 H11 . 0.9300 ?
    C12 C13 . 1.407(3) ?
    C12 H12 . 0.9300 ?
    C13 C14 . 1.415(3) ?
    C14 H14 . 0.9300 ?
    C15 C16 . 1.505(8) ?
    C15 H15A . 0.9700 ?
    C15 H15B . 0.9700 ?
    C15' C16' . 1.481(10) ?
    C15' H15C . 0.9700 ?
    C15' H15D . 0.9700 ?
    C16 C17 . 1.466(9) ?
    C16 H16A . 0.9800 ?
    C16' C17' . 1.449(12) ?
    C16' H16B . 0.9800 ?
    C17 H17A . 0.9700 ?
    C17 H17B . 0.9700 ?
    C17' H17C . 0.9700 ?
    C17' H17D . 0.9700 ?
    O1W H1W . 0.8201 ?
    O1W H2W . 0.8200 ?
    O2W H3W . 0.8200 ?
    O2W H4W . 0.8200 ?
loop_
    _geom_angle_atom_site_label_1
    _geom_angle_atom_site_label_2
    _geom_angle_atom_site_label_3
    _geom_angle_site_symmetry_1
    _geom_angle_site_symmetry_3
    _geom_angle
    _geom_angle_publ_flag
    O2 Ni1 O1 . . 80.63(7) ?
    O2 Ni1 N2 . . 93.08(8) ?
    O1 Ni1 N2 . . 172.70(7) ?
    O2 Ni1 N1 . . 170.11(14) ?
    O1 Ni1 N1 . . 90.86(14) ?
    N2 Ni1 N1 . . 95.06(15) ?
    O2 Ni1 N1' . . 161.6(2) ?
    O1 Ni1 N1' . . 92.43(19) ?
    N2 Ni1 N1' . . 94.7(2) ?
    C7 N1 C15 . . 114.3(5) ?
    C7 N1 Ni1 . . 124.4(5) ?
    C15 N1 Ni1 . . 121.2(3) ?
    C7' N1' C15' . . 116.0(7) ?
    C7' N1' Ni1 . . 122.6(7) ?
    C15' N1' Ni1 . . 120.9(5) ?
    C14 N2 C17' . . 114.4(7) ?
    C14 N2 C17 . . 110.0(5) ?
    C14 N2 Ni1 . . 122.71(16) ?
    C17' N2 Ni1 . . 122.4(7) ?
    C17 N2 Ni1 . . 126.5(5) ?
    C1 O1 Ni1 . . 129.33(14) ?
    C8 O2 Ni1 . . 129.38(14) ?
    C3 O3 H3O . . 109.5 ?
    C10 O4 H4O . . 109.5 ?
    C16 O5 H5OA . . 109.6 ?
    C16' O5' H5OB . . 109.2 ?
    O1 C1 C2 . . 119.4(2) ?
    O1 C1 C6 . . 122.2(2) ?
    C2 C1 C6 . . 118.4(2) ?
    C3 C2 C1 . . 120.7(2) ?
    C3 C2 H2 . . 119.6 ?
    C1 C2 H2 . . 119.6 ?
    O3 C3 C2 . . 122.2(2) ?
    O3 C3 C4 . . 116.8(2) ?
    C2 C3 C4 . . 121.0(2) ?
    C5 C4 C3 . . 118.8(2) ?
    C5 C4 H4 . . 120.6 ?
    C3 C4 H4 . . 120.6 ?
    C4 C5 C6 . . 122.1(2) ?
    C4 C5 H5 . . 118.9 ?
    C6 C5 H5 . . 118.9 ?
    C5 C6 C1 . . 118.9(2) ?
    C5 C6 C7 . . 117.7(4) ?
    C1 C6 C7 . . 122.8(4) ?
    C5 C6 C7' . . 116.8(5) ?
    C1 C6 C7' . . 122.1(5) ?
    N1 C7 C6 . . 127.7(7) ?
    N1 C7 H7A . . 116.1 ?
    C6 C7 H7A . . 116.1 ?
    N1' C7' C6 . . 128.1(10) ?
    N1' C7' H7B . . 115.9 ?
    C6 C7' H7B . . 115.9 ?
    O2 C8 C9 . . 119.52(19) ?
    O2 C8 C13 . . 122.0(2) ?
    C9 C8 C13 . . 118.5(2) ?
    C10 C9 C8 . . 120.6(2) ?
    C10 C9 H9 . . 119.7 ?
    C8 C9 H9 . . 119.7 ?
    O4 C10 C9 . . 122.5(2) ?
    O4 C10 C11 . . 116.3(2) ?
    C9 C10 C11 . . 121.1(2) ?
    C12 C11 C10 . . 118.7(2) ?
    C12 C11 H11 . . 120.6 ?
    C10 C11 H11 . . 120.6 ?
    C11 C12 C13 . . 121.9(2) ?
    C11 C12 H12 . . 119.0 ?
    C13 C12 H12 . . 119.0 ?
    C8 C13 C12 . . 119.0(2) ?
    C8 C13 C14 . . 123.9(2) ?
    C12 C13 C14 . . 117.1(2) ?
    N2 C14 C13 . . 128.7(2) ?
    N2 C14 H14 . . 115.6 ?
    C13 C14 H14 . . 115.6 ?
    N1 C15 C16 . . 111.4(5) ?
    N1 C15 H15A . . 109.3 ?
    C16 C15 H15A . . 109.3 ?
    N1 C15 H15B . . 109.3 ?
    C16 C15 H15B . . 109.3 ?
    H15A C15 H15B . . 108.0 ?
    N1' C15' C16' . . 112.8(7) ?
    N1' C15' H15C . . 109.0 ?
    C16' C15' H15C . . 109.0 ?
    N1' C15' H15D . . 109.0 ?
    C16' C15' H15D . . 109.0 ?
    H15C C15' H15D . . 107.8 ?
    O5 C16 C17 . . 107(2) ?
    O5 C16 C15 . . 105.8(15) ?
    C17 C16 C15 . . 116.7(8) ?
    O5 C16 H16A . . 109.2 ?
    C17 C16 H16A . . 109.2 ?
    C15 C16 H16A . . 109.2 ?
    O5' C16' C17' . . 113(3) ?
    O5' C16' C15' . . 108(3) ?
    C17' C16' C15' . . 120.3(10) ?
    O5' C16' H16B . . 104.5 ?
    C17' C16' H16B . . 104.5 ?
    C15' C16' H16B . . 104.5 ?
    C16 C17 N2 . . 113.2(9) ?
    C16 C17 H17A . . 108.9 ?
    N2 C17 H17A . . 108.9 ?
    C16 C17 H17B . . 108.9 ?
    N2 C17 H17B . . 108.9 ?
    H17A C17 H17B . . 107.7 ?
    C16' C17' N2 . . 119.4(13) ?
    C16' C17' H17C . . 107.5 ?
    N2 C17' H17C . . 107.5 ?
    C16' C17' H17D . . 107.5 ?
    N2 C17' H17D . . 107.5 ?
    H17C C17' H17D . . 107.0 ?
    H1W O1W H2W . . 114.4 ?
    H3W O2W H4W . . 107.6 ?
loop_
    _geom_torsion_atom_site_label_1
    _geom_torsion_atom_site_label_2
    _geom_torsion_atom_site_label_3
    _geom_torsion_atom_site_label_4
    _geom_torsion_site_symmetry_1
    _geom_torsion_site_symmetry_2
    _geom_torsion_site_symmetry_3
    _geom_torsion_site_symmetry_4
    _geom_torsion
    _geom_torsion_publ_flag
    O1 Ni1 N1 C7 . . . . 12.6(5) ?
    N2 Ni1 N1 C7 . . . . -171.6(5) ?
    N1' Ni1 N1 C7 . . . . -81.7(9) ?
    O1 Ni1 N1 C15 . . . . -173.2(4) ?
    N2 Ni1 N1 C15 . . . . 2.6(4) ?
    N1' Ni1 N1 C15 . . . . 92.5(8) ?
    O2 Ni1 N1' C7' . . . . -81.6(9) ?
    O1 Ni1 N1' C7' . . . . -14.4(7) ?
    N2 Ni1 N1' C7' . . . . 163.9(7) ?
    N1 Ni1 N1' C7' . . . . 71.9(9) ?
    O2 Ni1 N1' C15' . . . . 107.4(7) ?
    O1 Ni1 N1' C15' . . . . 174.5(5) ?
    N2 Ni1 N1' C15' . . . . -7.2(5) ?
    N1 Ni1 N1' C15' . . . . -99.1(10) ?
    O2 Ni1 N2 C14 . . . . -0.8(2) ?
    N1 Ni1 N2 C14 . . . . -175.2(3) ?
    N1' Ni1 N2 C14 . . . . 162.4(3) ?
    O2 Ni1 N2 C17' . . . . 170.2(9) ?
    N1 Ni1 N2 C17' . . . . -4.2(9) ?
    N1' Ni1 N2 C17' . . . . -26.6(9) ?
    O2 Ni1 N2 C17 . . . . -169.7(6) ?
    N1 Ni1 N2 C17 . . . . 16.0(6) ?
    N1' Ni1 N2 C17 . . . . -6.4(7) ?
    O2 Ni1 O1 C1 . . . . 169.3(2) ?
    N1 Ni1 O1 C1 . . . . -15.8(3) ?
    N1' Ni1 O1 C1 . . . . 6.5(3) ?
    O1 Ni1 O2 C8 . . . . 172.1(2) ?
    N2 Ni1 O2 C8 . . . . -4.1(2) ?
    N1' Ni1 O2 C8 . . . . -118.9(6) ?
    Ni1 O1 C1 C2 . . . . -171.24(17) ?
    Ni1 O1 C1 C6 . . . . 8.0(4) ?
    O1 C1 C2 C3 . . . . 178.5(2) ?
    C6 C1 C2 C3 . . . . -0.8(4) ?
    C1 C2 C3 O3 . . . . -176.0(2) ?
    C1 C2 C3 C4 . . . . 2.8(4) ?
    O3 C3 C4 C5 . . . . 176.4(2) ?
    C2 C3 C4 C5 . . . . -2.4(4) ?
    C3 C4 C5 C6 . . . . 0.0(4) ?
    C4 C5 C6 C1 . . . . 2.0(4) ?
    C4 C5 C6 C7 . . . . 173.2(4) ?
    C4 C5 C6 C7' . . . . -161.6(5) ?
    O1 C1 C6 C5 . . . . 179.2(2) ?
    C2 C1 C6 C5 . . . . -1.5(4) ?
    O1 C1 C6 C7 . . . . 8.4(5) ?
    C2 C1 C6 C7 . . . . -172.3(4) ?
    O1 C1 C6 C7' . . . . -18.2(6) ?
    C2 C1 C6 C7' . . . . 161.1(5) ?
    C15 N1 C7 C6 . . . . -177.1(6) ?
    Ni1 N1 C7 C6 . . . . -2.5(9) ?
    C5 C6 C7 N1 . . . . 177.9(5) ?
    C1 C6 C7 N1 . . . . -11.2(8) ?
    C7' C6 C7 N1 . . . . 84(2) ?
    C15' N1' C7' C6 . . . . -179.1(8) ?
    Ni1 N1' C7' C6 . . . . 9.5(13) ?
    C5 C6 C7' N1' . . . . 171.9(8) ?
    C1 C6 C7' N1' . . . . 8.9(12) ?
    C7 C6 C7' N1' . . . . -90(2) ?
    Ni1 O2 C8 C9 . . . . -172.50(17) ?
    Ni1 O2 C8 C13 . . . . 6.3(3) ?
    O2 C8 C9 C10 . . . . 177.8(2) ?
    C13 C8 C9 C10 . . . . -1.1(4) ?
    C8 C9 C10 O4 . . . . -174.1(3) ?
    C8 C9 C10 C11 . . . . 3.7(4) ?
    O4 C10 C11 C12 . . . . 175.0(3) ?
    C9 C10 C11 C12 . . . . -2.9(5) ?
    C10 C11 C12 C13 . . . . -0.4(5) ?
    O2 C8 C13 C12 . . . . 179.1(2) ?
    C9 C8 C13 C12 . . . . -2.1(4) ?
    O2 C8 C13 C14 . . . . -3.0(4) ?
    C9 C8 C13 C14 . . . . 175.8(2) ?
    C11 C12 C13 C8 . . . . 2.9(4) ?
    C11 C12 C13 C14 . . . . -175.2(3) ?
    C17' N2 C14 C13 . . . . -167.9(8) ?
    C17 N2 C14 C13 . . . . 174.3(6) ?
    Ni1 N2 C14 C13 . . . . 3.8(4) ?
    C8 C13 C14 N2 . . . . -2.3(5) ?
    C12 C13 C14 N2 . . . . 175.6(3) ?
    C7 N1 C15 C16 . . . . 133.4(6) ?
    Ni1 N1 C15 C16 . . . . -41.3(7) ?
    C7' N1' C15' C16' . . . . -124.1(9) ?
    Ni1 N1' C15' C16' . . . . 47.5(8) ?
    N1 C15 C16 O5 . . . . -167.0(19) ?
    N1 C15 C16 C17 . . . . 74.6(9) ?
    N1' C15' C16' O5' . . . . 165(2) ?
    N1' C15' C16' C17' . . . . -63.0(13) ?
    O5 C16 C17 N2 . . . . -172.5(14) ?
    C15 C16 C17 N2 . . . . -54.6(11) ?
    C14 N2 C17 C16 . . . . -163.7(6) ?
    C17' N2 C17 C16 . . . . 88(4) ?
    Ni1 N2 C17 C16 . . . . 6.4(11) ?
    O5' C16' C17' N2 . . . . 157(2) ?
    C15' C16' C17' N2 . . . . 27.0(19) ?
    C14 N2 C17' C16' . . . . -167.9(10) ?
    C17 N2 C17' C16' . . . . -89(4) ?
    Ni1 N2 C17' C16' . . . . 20.5(17) ?
loop_
    _geom_hbond_atom_site_label_D
    _geom_hbond_atom_site_label_H
    _geom_hbond_atom_site_label_A
    _geom_hbond_site_symmetry_A
    _geom_hbond_distance_DH
    _geom_hbond_distance_HA
    _geom_hbond_distance_DA
    _geom_hbond_angle_DHA
    O1W H1W O2 . 0.82 1.96 2.770(2) 167.4
    O1W H1W O1 . 0.82 2.53 3.087(2) 126.8
    O1W H2W O4 1_455 0.82 2.18 2.951(3) 157.6
    O2W H3W O1 1_554 0.82 1.98 2.787(3) 168.2
    O2W H4W O3 1_654 0.82 2.04 2.837(2) 164.7
    O3 H3O O1W 3_667 0.82 1.87 2.665(3) 164.5
    O4 H4O O2W 3_766 0.82 1.81 2.626(3) 170.9
    O5 H5OA O1W 2_646 0.82 1.97 2.78(3) 166.3
    O5' H5OB O1W 2_646 0.82 2.28 3.03(4) 151.3
data_New_Global_Publ_Block
_journal_date_recd_electronic     2013-08-21
_journal_date_accepted     2013-09-20
_journal_name_full     'Acta Crystallographica, Section E'
_journal_year     2013
_journal_volume     69
_journal_issue     10
_journal_page_first     m559
_journal_page_last     m560
_journal_paper_category     QM
_journal_paper_doi     10.1107/S1600536813026007
_journal_coeditor_code     MW2116
_publ_contact_author_name     'Shiann-Cherng Sheu'
_publ_contact_author_address
;
Department of Occupational Health and Safety, Chang Jung Christian University,
 Tainan City, 71101, Taiwan
;
_publ_contact_author_email     'scschem@mail.cjcu.edu.tw'
_publ_contact_author_fax     '886-6-2785681'
_publ_contact_author_phone     '886-6-2785123 ext 3116'
_publ_section_title
;\
{5,5'-Dihydroxy-2,2'-[(2-hydroxypropane-1,3-\
diyl)bis(nitrilomethanylylidene)]diphenolato}nickel(II) dihydrate
;
loop_
    _publ_author_name
    _publ_author_footnote
    _publ_author_address
    'Datta, Amitabha' .
;
Department of Chemistry, National Changhua University of Education, Changhua
50058, Taiwan
;
    'Huang, Jui-Hsien' .
;
Department of Chemistry, National Changhua University of Education, Changhua
50058, Taiwan
;
    'Sheu, Shiann-Cherng' .
;
Department of Occupational Health and Safety, Chang Jung Christian University,
Tainan City, 71101, Taiwan
;
_publ_section_synopsis     .
