# Supplementary material for: {5,5′-Dihydroxy-2,2′-[(2-hydroxypropane-1,3-diyl)bis(nitrilomethanylyli­dene)]diphenolato}nickel(II) dihydrate
Source: Acta Crystallogr Sect E Struct Rep Online. 2013 Sep 25;69(Pt 10):m559–60. doi: 10.1107/S1600536813026007 (PMC3790363; doi:10.1107/S1600536813026007)
Supplement: Supplementary file 2 [file e-69-0m559-Isup2.hkl]

# 
# h,k,l, Fc-squared, Fo-squared, sigma(Fo-squared) and status flag 
# 
data_I
_shelx_title ' ad306 P21/n Breeze' 
_shelx_refln_list_code          4 
_shelx_F_calc_maximum      424.39 
_exptl_crystal_F_000       880.00 
_reflns_d_resolution_high  0.7581 
 
loop_ 
 _symmetry_equiv_pos_as_xyz 
 'x, y, z' 
 '-x+1/2, y+1/2, -z+1/2' 
 '-x, -y, -z' 
 'x-1/2, -y-1/2, z-1/2' 
 
_cell_length_a     8.2010 
_cell_length_b    17.8870 
_cell_length_c    11.8630 
_cell_angle_alpha  90.000 
_cell_angle_beta   92.444 
_cell_angle_gamma  90.000 
 
_shelx_F_squared_multiplier     1.000 
 
loop_ 
 _refln_index_h 
 _refln_index_k 
 _refln_index_l 
 _refln_F_squared_calc 
 _refln_F_squared_meas 
 _refln_F_squared_sigma 
 _refln_observed_status 
   2   0   0    32349.49    36440.95    436.34 o 
   4   0   0     1201.27     1066.22     20.72 o 
   6   0   0     2668.62     2868.33     47.42 o 
   8   0   0     1010.94     1055.43     36.97 o 
  10   0   0       83.09       48.36     50.48 o 
   1   1   0       56.65       49.96      1.79 o 
   2   1   0       49.21       59.47      2.92 o 
   3   1   0        3.12        1.41      2.22 o 
   4   1   0      164.84      154.53      5.83 o 
   5   1   0       75.30       91.63      5.48 o 
   6   1   0     1761.47     1721.92     23.43 o 
   7   1   0      125.44      145.26     10.37 o 
   8   1   0     1119.66     1082.83     25.85 o 
   9   1   0        2.41       13.49      8.94 o 
  10   1   0      160.64      129.23     16.25 o 
   0   2   0    24632.71    25886.26    467.99 o 
   1   2   0    12260.89    12579.01    106.58 o 
   2   2   0       17.55       31.15      2.59 o 
   3   2   0      339.25      388.42      7.29 o 
   4   2   0     2108.76     2113.95     24.01 o 
   5   2   0      446.11      469.36     10.10 o 
   6   2   0     2805.74     2690.97     32.10 o 
   7   2   0      143.47      157.79      9.58 o 
   8   2   0      930.50      913.84     23.67 o 
   9   2   0      100.07      112.89     13.04 o 
  10   2   0       51.66       48.94     13.23 o 
   1   3   0      161.06      140.31      3.57 o 
   2   3   0      475.92      464.90      8.15 o 
   3   3   0      255.93      256.89      6.09 o 
   4   3   0     1349.93     1260.39     19.29 o 
   5   3   0       20.85       18.52      3.58 o 
   6   3   0      693.43      677.71     13.56 o 
   7   3   0       87.76       73.07      7.29 o 
   8   3   0      504.64      512.52     19.87 o 
   9   3   0        0.64        6.22      9.00 o 
  10   3   0      258.33      307.98     29.71 o 
   0   4   0     2695.87     2816.12     43.93 o 
   1   4   0       69.25       76.33      3.60 o 
   2   4   0    15836.39    16441.19    147.43 o 
   3   4   0     4769.28     4868.21     49.18 o 
   4   4   0     5858.59     6006.46     57.29 o 
   5   4   0      896.82      927.25     14.97 o 
   6   4   0      842.30      793.97     16.49 o 
   7   4   0      269.27      287.45     12.75 o 
   8   4   0      247.40      267.35     16.54 o 
   9   4   0       14.90       10.69     11.35 o 
  10   4   0       60.72       86.94     17.16 o 
   1   5   0      576.65      605.40      9.19 o 
   2   5   0       70.35       76.37      3.68 o 
   3   5   0     1707.30     1599.21     18.88 o 
   4   5   0      423.26      433.88      9.13 o 
   5   5   0      700.55      671.40     12.61 o 
   6   5   0      962.32      887.69     16.91 o 
   7   5   0       53.21       42.62      6.86 o 
   8   5   0      486.77      486.05     21.65 o 
   9   5   0       18.85       25.89     11.21 o 
  10   5   0      208.35      218.48     23.86 o 
   0   6   0     7183.02     7543.34    108.19 o 
   1   6   0       52.94       49.61      3.37 o 
   2   6   0    20408.36    20286.95    193.53 o 
   3   6   0     1750.05     1744.92     20.48 o 
   4   6   0     3255.48     2915.14     31.90 o 
   5   6   0       31.72       31.45      4.41 o 
   6   6   0     1782.29     1827.55     27.75 o 
   7   6   0       98.27      103.05      9.81 o 
   8   6   0      187.01      219.55     18.01 o 
   9   6   0       73.07       83.79     16.91 o 
  10   6   0        6.95      -12.86     12.86 o 
   1   7   0       30.72       50.18      3.43 o 
   2   7   0      519.18      529.18     10.51 o 
   3   7   0      739.83      794.35     12.05 o 
   4   7   0      804.76      771.62     12.79 o 
   5   7   0      382.72      364.19     11.41 o 
   6   7   0     1034.15     1074.35     20.11 o 
   7   7   0      250.28      261.61     18.80 o 
   8   7   0      307.39      331.30     21.78 o 
   9   7   0      218.05      254.68     21.70 o 
  10   7   0       83.02       71.61     16.42 o 
   0   8   0     1573.20     1646.26     35.03 o 
   1   8   0     3096.04     3308.97     34.11 o 
   2   8   0     6347.56     6643.88     67.38 o 
   3   8   0     2202.25     2298.87     28.96 o 
   4   8   0     3260.44     3115.84     34.22 o 
   5   8   0      985.97      998.43     16.34 o 
   6   8   0     3003.20     2966.55     42.94 o 
   7   8   0      790.99      870.14     24.98 o 
   8   8   0      436.89      506.52     30.11 o 
   9   8   0       69.22       59.46     15.47 o 
  10   8   0        4.53       17.29     14.10 o 
   1   9   0        0.16        1.44      2.50 o 
   2   9   0     1855.46     1835.42     24.78 o 
   3   9   0       11.84       19.57      3.96 o 
   4   9   0      562.88      532.61     15.19 o 
   5   9   0      357.37      369.69     13.02 o 
   6   9   0       46.57       36.93      6.09 o 
   7   9   0       39.54       36.30     10.21 o 
   8   9   0       30.62       21.93     10.09 o 
   9   9   0      235.57      255.72     23.66 o 
   0  10   0     4360.02     4332.89     62.56 o 
   1  10   0     3513.00     3225.27     38.56 o 
   2  10   0     3290.41     3211.64     41.24 o 
   3  10   0     1595.91     1585.79     23.63 o 
   4  10   0      870.76      891.48     17.36 o 
   5  10   0      159.26      174.96     10.13 o 
   6  10   0      437.96      436.19     16.96 o 
   7  10   0      544.22      476.19     22.19 o 
   8  10   0      116.09      131.11     14.00 o 
   9  10   0       19.50       20.63     13.61 o 
   1  11   0       91.77       96.07      5.80 o 
   2  11   0       32.46       42.81      5.40 o 
   3  11   0     1263.79     1181.22     20.70 o 
   4  11   0        4.51        2.08      4.58 o 
   5  11   0      954.43      926.69     19.17 o 
   6  11   0      270.18      288.90     21.03 o 
   7  11   0      187.74      199.79     16.10 o 
   8  11   0      240.43      198.67     20.06 o 
   9  11   0      166.72      195.19     29.03 o 
   0  12   0     5965.46     6154.01     86.46 o 
   1  12   0     5202.55     4973.75     51.17 o 
   2  12   0       45.85       54.89      6.15 o 
   3  12   0     1081.10     1036.15     19.49 o 
   4  12   0       67.62       63.98      8.10 o 
   5  12   0      477.29      534.51     17.96 o 
   6  12   0      311.44      301.87     19.00 o 
   7  12   0      600.02      630.72     26.34 o 
   8  12   0       54.21       37.59     11.80 o 
   9  12   0      140.59      207.73     22.34 o 
   1  13   0      498.08      454.61     16.54 o 
   2  13   0      403.12      405.48     12.91 o 
   3  13   0       15.91       28.30      5.68 o 
   4  13   0      304.25      274.61     13.53 o 
   5  13   0      210.92      220.96     13.47 o 
   6  13   0      168.75      162.16     14.64 o 
   7  13   0      468.24      467.93     24.34 o 
   8  13   0       10.34        5.66     10.77 o 
   9  13   0       59.64       15.11     31.91 o 
   0  14   0     2789.61     2673.12     46.71 o 
   1  14   0     2509.04     2418.39     33.71 o 
   2  14   0       13.06       26.67      8.10 o 
   3  14   0      202.28      210.76     11.04 o 
   4  14   0       71.22      106.56     10.11 o 
   5  14   0      346.17      365.33     17.43 o 
   6  14   0      251.16      239.14     21.65 o 
   7  14   0      147.28      166.12     16.30 o 
   8  14   0      155.77      182.95     17.96 o 
   1  15   0      182.39      197.97     10.66 o 
   2  15   0       11.29        5.46      5.58 o 
   3  15   0      658.64      615.45     16.66 o 
   4  15   0        0.78        6.59      6.84 o 
   5  15   0      797.00      720.44     22.17 o 
   6  15   0       10.99       10.97      9.12 o 
   7  15   0      263.84      216.00     18.55 o 
   8  15   0       22.06       32.96     13.23 o 
   0  16   0      296.76      342.22     21.80 o 
   1  16   0     1584.24     1505.55     34.59 o 
   2  16   0        3.16        5.43      5.47 o 
   3  16   0     1490.89     1452.34     29.44 o 
   4  16   0        5.36       12.86      7.46 o 
   5  16   0      820.62      847.32     36.07 o 
   6  16   0       22.94       18.20     11.67 o 
   7  16   0      181.77      169.51     17.30 o 
   1  17   0       45.74       42.80      8.58 o 
   2  17   0       39.98       31.67      6.95 o 
   3  17   0      278.88      232.55     14.18 o 
   4  17   0       65.96       64.09     10.32 o 
   5  17   0      387.44      355.27     18.95 o 
   6  17   0        4.05       -0.60      9.82 o 
   7  17   0      244.94      270.11     21.17 o 
   0  18   0       35.27       25.09     11.20 o 
   1  18   0      478.08      528.65     21.81 o 
   2  18   0       40.72       34.20      9.01 o 
   3  18   0     1121.06     1189.13     44.87 o 
   4  18   0        1.73       14.20      8.65 o 
   5  18   0      364.55      388.02     31.68 o 
   6  18   0        0.17       -5.03     10.60 o 
   1  19   0       55.19       53.93      9.70 o 
   2  19   0       27.19       36.92      9.87 o 
   3  19   0       17.29       16.96      9.43 o 
   4  19   0        4.62       -2.03      8.78 o 
   5  19   0       41.13       37.72     12.51 o 
   6  19   0        0.20       -9.75     11.35 o 
   0  20   0      335.46      347.65     25.63 o 
   1  20   0      449.65      440.06     45.70 o 
   2  20   0        0.96       10.27     12.47 o 
   3  20   0      904.29      925.00     29.81 o 
   4  20   0        0.80       -4.94      9.32 o 
   5  20   0      289.24      331.68     28.41 o 
   1  21   0       46.52       48.16     11.93 o 
   2  21   0      209.86      249.25     18.67 o 
   3  21   0       11.33       10.16     10.74 o 
   4  21   0        3.77        2.07     12.62 o 
   0  22   0      109.58      117.89     24.68 o 
   1  22   0      331.64      309.84     21.07 o 
   2  22   0       16.61       -4.91     14.07 o 
   3  22   0      678.65      738.52     41.36 o 
   1  23   0        1.12       24.20     15.88 o 
   2  23   0        9.68       10.92     13.56 o 
  -9   0   1      116.78      116.06     16.58 o 
  -7   0   1     3236.12     3321.87    116.11 o 
  -5   0   1     3559.42     3520.79     52.58 o 
  -3   0   1     4979.90     4973.94     85.52 o 
  -1   0   1     2290.44     2379.01     34.85 o 
   1   0   1     2828.43     2808.30     40.72 o 
   3   0   1      151.89      158.68      7.45 o 
   5   0   1       98.52      120.56      8.77 o 
   7   0   1      310.65      332.14     17.28 o 
   9   0   1       56.37       64.20     15.32 o 
 -10   1   1        1.08       -9.79      9.79 o 
  -9   1   1       56.68       31.80     11.71 o 
  -8   1   1      201.18      186.82     12.62 o 
  -7   1   1      263.57      339.34     15.04 o 
  -6   1   1        6.19        7.30      3.83 o 
  -5   1   1     2174.29     2183.56     26.19 o 
  -4   1   1     2258.26     2199.10     25.64 o 
  -3   1   1    10465.75    10576.12     92.84 o 
  -2   1   1        7.52        8.93      1.56 o 
  -1   1   1      338.76      545.05      7.35 o 
   0   1   1      223.81      243.09      5.45 o 
   1   1   1    21888.85    24655.14    206.21 o 
   2   1   1       79.57       92.45      4.37 o 
   3   1   1      178.13      216.55      6.33 o 
   4   1   1      249.82      235.08      7.18 o 
   5   1   1       83.65      114.11      7.01 o 
   6   1   1      976.13      959.84     16.57 o 
   7   1   1     1500.21     1521.08     23.36 o 
   8   1   1       52.21       72.14     10.87 o 
   9   1   1      318.17      281.18     18.50 o 
  10   1   1        3.64      -11.10     11.10 o 
 -10   2   1       14.06        2.05     11.98 o 
  -9   2   1      180.23      202.85     17.65 o 
  -8   2   1      115.97      126.08     14.83 o 
  -7   2   1     1487.56     1431.74     27.15 o 
  -6   2   1      251.50      277.48     12.08 o 
  -5   2   1     1283.01     1300.39     17.91 o 
  -4   2   1        0.82        0.11      2.31 o 
  -3   2   1     2234.75     2283.46     25.39 o 
  -2   2   1       81.63       60.49      2.92 o 
  -1   2   1       49.00       26.80      1.66 o 
   0   2   1       26.84       37.74      1.69 o 
   1   2   1      958.73     1078.34     12.49 o 
   2   2   1      342.60      371.43      6.40 o 
   3   2   1        4.75        5.89      2.47 o 
   4   2   1        0.60        0.97      2.56 o 
   5   2   1      211.23      188.40      7.64 o 
   6   2   1        7.99        8.75      4.04 o 
   7   2   1      264.93      263.61     11.94 o 
   8   2   1       17.52        3.85      6.75 o 
   9   2   1       80.67       75.92     11.76 o 
  10   2   1        0.23        7.04     12.57 o 
 -10   3   1        1.04        3.73     12.05 o 
  -9   3   1      216.08      218.51     17.24 o 
  -8   3   1       87.30       92.16     10.64 o 
  -7   3   1      736.54      678.20     20.49 o 
  -6   3   1       19.88       19.28      4.94 o 
  -5   3   1        6.93       18.64      3.83 o 
  -4   3   1      536.94      605.35     10.45 o 
  -3   3   1       13.97       24.83      2.65 o 
  -2   3   1        1.96        3.08      1.72 o 
  -1   3   1       24.68       20.01      2.30 o 
   0   3   1     1056.82     1004.20     16.24 o 
   1   3   1     6081.73     6435.15     74.05 o 
   2   3   1      594.18      561.52      9.67 o 
   3   3   1    12852.93    13015.82    113.76 o 
   4   3   1       23.54       19.81      3.32 o 
   5   3   1     2738.79     2707.73     31.09 o 
   6   3   1       63.48       67.98      6.06 o 
   7   3   1     1120.07     1079.10     25.46 o 
   8   3   1      167.09      193.29     14.48 o 
   9   3   1      403.86      461.04     24.47 o 
  10   3   1       34.30       35.73     14.43 o 
 -10   4   1       32.44       27.15     13.61 o 
  -9   4   1      465.85      551.89     28.84 o 
  -8   4   1       12.31       13.35      7.10 o 
  -7   4   1      463.48      475.82     16.50 o 
  -6   4   1      616.69      572.15     13.94 o 
  -5   4   1     2453.20     2371.57     33.62 o 
  -4   4   1     1227.85     1207.32     16.26 o 
  -3   4   1     5551.09     5587.33     52.08 o 
  -2   4   1      715.03      676.53      9.03 o 
  -1   4   1     1901.06     1926.45     23.11 o 
   0   4   1       47.17       51.90      2.77 o 
   1   4   1     1097.14     1134.78     13.05 o 
   2   4   1       71.23       77.88      4.30 o 
   3   4   1      484.09      503.30      8.86 o 
   4   4   1        1.03        2.56      2.80 o 
   5   4   1        1.14       -2.02      3.18 o 
   6   4   1       68.38       69.06      6.69 o 
   7   4   1       93.54      103.23      8.47 o 
   8   4   1      105.44      134.05     12.62 o 
   9   4   1      162.23      165.59     15.87 o 
  10   4   1        4.61       12.75     11.84 o 
 -10   5   1       21.22        3.02     14.03 o 
  -9   5   1        1.68       11.53     10.21 o 
  -8   5   1        6.86        9.14      8.46 o 
  -7   5   1        3.92        9.78      5.67 o 
  -6   5   1      680.45      712.46     23.72 o 
  -5   5   1     3876.16     3698.34     39.52 o 
  -4   5   1     2234.33     2246.84     25.58 o 
  -3   5   1    11955.71    12293.40    108.32 o 
  -2   5   1    12014.17    12549.77    117.27 o 
  -1   5   1     9013.53     9281.58     94.73 o 
   0   5   1     2199.54     2046.04     33.91 o 
   1   5   1      345.89      405.92      7.01 o 
   2   5   1      124.57      137.42      4.44 o 
   3   5   1     4546.55     4833.33     46.46 o 
   4   5   1     1382.93     1388.25     18.72 o 
   5   5   1     2103.40     1969.49     24.92 o 
   6   5   1      922.84      883.95     16.21 o 
   7   5   1      205.51      218.33     12.52 o 
   8   5   1        2.71        2.01      7.52 o 
   9   5   1      245.95      268.41     20.91 o 
  10   5   1       88.17       99.08     17.11 o 
 -10   6   1       59.95       67.04     15.85 o 
  -9   6   1      515.51      495.94     28.56 o 
  -8   6   1       77.03       95.98     15.01 o 
  -7   6   1       16.52        1.65      5.34 o 
  -6   6   1       66.83       62.03      6.81 o 
  -5   6   1     1190.00     1127.36     17.07 o 
  -4   6   1      985.47     1029.67     15.27 o 
  -3   6   1     1949.49     2037.90     24.83 o 
  -2   6   1      735.69      787.93     12.71 o 
  -1   6   1     2061.44     1998.74     23.74 o 
   0   6   1      382.82      366.62      7.37 o 
   1   6   1       45.93       49.72      3.38 o 
   2   6   1     3074.01     3028.17     33.19 o 
   3   6   1      207.03      189.63      6.61 o 
   4   6   1      169.67      174.62      6.82 o 
   5   6   1      391.70      411.46     12.90 o 
   6   6   1        1.21        5.25      4.25 o 
   7   6   1      181.52      166.05     11.31 o 
   8   6   1       78.51       95.79     11.43 o 
   9   6   1       83.35       43.43     12.83 o 
  10   6   1        5.59        5.63     12.49 o 
 -10   7   1        0.60       -3.06     12.46 o 
  -9   7   1       38.92       65.22     16.50 o 
  -8   7   1       12.81       24.59     10.49 o 
  -7   7   1      112.77      119.45     10.67 o 
  -6   7   1      875.83      835.35     18.28 o 
  -5   7   1     1544.01     1457.68     21.52 o 
  -4   7   1      490.87      489.53      9.77 o 
  -3   7   1     1080.61      955.09     16.44 o 
  -2   7   1      620.31      599.10     11.37 o 
  -1   7   1      481.21      390.64      7.45 o 
   0   7   1      199.33      218.84      6.05 o 
   1   7   1      991.47      915.27     12.76 o 
   2   7   1     2900.30     2942.16     30.68 o 
   3   7   1    14683.24    14999.34    131.94 o 
   4   7   1     3042.93     2992.96     32.97 o 
   5   7   1     1767.98     1761.87     23.53 o 
   6   7   1     2016.91     1988.20     29.49 o 
   7   7   1      130.86      100.59     11.33 o 
   8   7   1      254.34      301.31     19.80 o 
   9   7   1      163.60      174.37     18.18 o 
  10   7   1       24.22       48.12     15.54 o 
 -10   8   1       83.39       69.00     16.20 o 
  -9   8   1      401.69      437.90     27.81 o 
  -8   8   1      107.97      127.20     15.86 o 
  -7   8   1      119.30      104.61     12.08 o 
  -6   8   1      514.29      478.32     21.96 o 
  -5   8   1     3782.40     3599.89     39.55 o 
  -4   8   1       75.86       85.39      6.24 o 
  -3   8   1     1022.61      964.29     16.22 o 
  -2   8   1     2601.08     2675.60     31.95 o 
  -1   8   1      393.94      468.97      8.78 o 
   0   8   1     2373.07     2399.83     26.36 o 
   1   8   1        2.85        2.52      2.42 o 
   2   8   1       88.35      127.44      5.39 o 
   3   8   1      408.71      467.28      9.44 o 
   4   8   1      148.49      172.64      6.95 o 
   5   8   1        0.72        3.97      3.53 o 
   6   8   1      304.87      332.98     12.73 o 
   7   8   1        0.74       12.39      8.61 o 
   8   8   1      392.56      378.63     21.42 o 
   9   8   1       76.82       81.71     18.68 o 
  10   8   1       26.80        9.03     14.20 o 
  -9   9   1       19.89       15.97     12.74 o 
  -8   9   1       65.49       86.65     13.93 o 
  -7   9   1       41.20       42.60     10.70 o 
  -6   9   1      822.81      825.84     23.81 o 
  -5   9   1      368.22      405.85     12.36 o 
  -4   9   1      308.24      285.62     10.41 o 
  -3   9   1      378.15      363.05     10.38 o 
  -2   9   1      793.64      723.12     16.40 o 
  -1   9   1       30.44       16.12      3.16 o 
   0   9   1     1198.01     1183.07     16.61 o 
   1   9   1      210.81      234.83      7.27 o 
   2   9   1     4648.60     4621.16     46.24 o 
   3   9   1     2680.04     2802.12     38.28 o 
   4   9   1      546.67      569.79     11.57 o 
   5   9   1      984.29      994.85     17.98 o 
   6   9   1       63.10       67.24      8.57 o 
   7   9   1        5.41       11.61      8.72 o 
   8   9   1      126.48      119.68     15.32 o 
   9   9   1      184.05      180.38     19.57 o 
  -9  10   1      137.90      109.43     17.63 o 
  -8  10   1      752.58      835.29     32.85 o 
  -7  10   1      292.10      269.10     17.41 o 
  -6  10   1      403.60      403.44     20.09 o 
  -5  10   1     2044.53     2029.05     29.96 o 
  -4  10   1     1324.42     1253.46     21.23 o 
  -3  10   1      766.59      721.34     17.64 o 
  -2  10   1       63.74       56.40      5.49 o 
  -1  10   1     1053.90      966.06     14.77 o 
   0  10   1      386.10      441.06      9.63 o 
   1  10   1     1518.81     1518.10     20.05 o 
   2  10   1        2.74        7.37      3.16 o 
   3  10   1      447.09      496.19     13.26 o 
   4  10   1       17.26       10.28      3.78 o 
   5  10   1       33.10       36.59      7.05 o 
   6  10   1      167.42      158.22     14.05 o 
   7  10   1       21.01       18.02     13.37 o 
   8  10   1      102.77      116.22     13.95 o 
   9  10   1       97.43      152.82     18.58 o 
  -9  11   1        8.46        7.88     13.65 o 
  -8  11   1      133.96      130.89     16.47 o 
  -7  11   1       58.45       70.76     11.16 o 
  -6  11   1      301.90      306.57     17.73 o 
  -5  11   1      506.98      502.23     15.05 o 
  -4  11   1      497.25      487.70     13.69 o 
  -3  11   1     1109.99     1038.13     18.95 o 
  -2  11   1     1957.74     1802.79     26.62 o 
  -1  11   1     3841.08     3754.21     40.05 o 
   0  11   1     4439.57     4241.54     44.24 o 
   1  11   1     5143.48     5141.96     51.96 o 
   2  11   1     2999.51     2810.51     32.22 o 
   3  11   1      553.16      540.72     12.58 o 
   4  11   1     1079.48     1060.42     20.75 o 
   5  11   1      692.70      661.27     19.73 o 
   6  11   1      171.61      192.20     12.65 o 
   7  11   1      294.76      336.64     20.70 o 
   8  11   1      432.78      475.16     24.43 o 
   9  11   1       14.39       28.91     13.53 o 
  -9  12   1       45.22       24.72     14.47 o 
  -8  12   1      622.85      651.42     29.93 o 
  -7  12   1      337.84      305.50     19.15 o 
  -6  12   1     1024.80     1015.34     36.99 o 
  -5  12   1       47.07       45.58      6.86 o 
  -4  12   1      717.19      736.49     17.20 o 
  -3  12   1        2.59        7.33      4.46 o 
  -2  12   1     1323.19     1306.61     21.84 o 
  -1  12   1      209.48      242.31      8.82 o 
   0  12   1      716.29      745.98     13.94 o 
   1  12   1      133.29      156.73      7.50 o 
   2  12   1       88.51      111.62      7.53 o 
   3  12   1      267.01      262.55     12.39 o 
   4  12   1       24.41       22.13      6.75 o 
   5  12   1        6.64        3.28      6.20 o 
   6  12   1      122.02      144.36     11.72 o 
   7  12   1        3.79        4.63      8.35 o 
   8  12   1       18.00       12.76     11.06 o 
   9  12   1       32.08       14.05     15.53 o 
  -9  13   1        2.74        9.29     18.51 o 
  -8  13   1      174.42      228.48     18.88 o 
  -7  13   1       76.87       83.05     12.93 o 
  -6  13   1      216.14      225.76     16.62 o 
  -5  13   1       13.41       12.26      5.83 o 
  -4  13   1      248.14      249.10     11.88 o 
  -3  13   1       11.36       10.17      5.06 o 
  -2  13   1      286.43      298.79     12.20 o 
  -1  13   1        3.26        4.94      4.62 o 
   0  13   1     6588.90     6605.93     65.84 o 
   1  13   1     2048.62     1992.55     26.28 o 
   2  13   1     1598.01     1560.26     25.28 o 
   3  13   1        3.51        6.85      4.97 o 
   4  13   1      402.86      387.03     16.45 o 
   5  13   1        9.32        1.62      6.21 o 
   6  13   1      832.80      882.09     23.83 o 
   7  13   1      242.87      251.30     21.40 o 
   8  13   1      380.96      404.20     23.55 o 
  -8  14   1      133.10       97.60     16.08 o 
  -7  14   1      257.10      242.12     20.29 o 
  -6  14   1      413.99      468.52     31.21 o 
  -5  14   1       78.63      103.76     10.52 o 
  -4  14   1       41.32       33.76      6.67 o 
  -3  14   1      228.00      240.56     11.94 o 
  -2  14   1       58.47       60.58      6.91 o 
  -1  14   1        7.62        3.81      4.86 o 
   0  14   1       72.61       74.51      6.28 o 
   1  14   1       20.09       16.16      5.30 o 
   2  14   1        1.01       -1.14      4.74 o 
   3  14   1       78.34       75.63      9.05 o 
   4  14   1      184.54      144.79     11.10 o 
   5  14   1       34.81       30.94      8.03 o 
   6  14   1      210.89      198.80     16.16 o 
   7  14   1       17.77       34.08     13.26 o 
   8  14   1      353.29      391.25     24.63 o 
  -8  15   1       51.59       42.01     13.72 o 
  -7  15   1       60.24       74.77     13.22 o 
  -6  15   1      195.54      240.02     18.12 o 
  -5  15   1        5.63       13.37      8.25 o 
  -4  15   1     1286.24     1225.26     26.92 o 
  -3  15   1      331.15      322.78     14.09 o 
  -2  15   1      962.47      939.73     21.15 o 
  -1  15   1        1.05        3.88      5.09 o 
   0  15   1     4898.25     4632.40     54.92 o 
   1  15   1      637.55      653.52     22.15 o 
   2  15   1     1739.75     1712.50     30.06 o 
   3  15   1      620.36      601.76     20.79 o 
   4  15   1      598.65      651.88     19.72 o 
   5  15   1        1.34        0.22      7.98 o 
   6  15   1      497.63      538.45     26.72 o 
   7  15   1       72.24       41.47     12.38 o 
   8  15   1      162.69      144.11     20.36 o 
  -7  16   1       14.09       14.69     10.95 o 
  -6  16   1      702.65      700.33     29.20 o 
  -5  16   1        2.75       12.66      8.98 o 
  -4  16   1      664.67      757.22     21.85 o 
  -3  16   1      190.83      162.05     16.53 o 
  -2  16   1      672.34      611.72     16.80 o 
  -1  16   1      351.52      347.61     14.24 o 
   0  16   1      255.77      266.78     18.41 o 
   1  16   1      797.90      752.29     22.55 o 
   2  16   1       10.11       10.74      5.82 o 
   3  16   1       64.36       64.03      8.88 o 
   4  16   1       66.05       67.77      9.75 o 
   5  16   1       73.95       96.86     11.78 o 
   6  16   1      185.79      190.08     19.99 o 
   7  16   1        2.14       -1.28     10.83 o 
  -7  17   1        0.04       -1.61     10.52 o 
  -6  17   1      110.63       81.31     13.92 o 
  -5  17   1       11.02       10.20      9.22 o 
  -4  17   1      853.90      806.79     23.43 o 
  -3  17   1       31.98       39.63      8.54 o 
  -2  17   1      599.72      588.01     18.67 o 
  -1  17   1       17.76       11.73      6.48 o 
   0  17   1      625.92      612.49     18.60 o 
   1  17   1        7.29       10.88      6.67 o 
   2  17   1     1388.14     1337.23     28.56 o 
   3  17   1       30.40       33.94      8.62 o 
   4  17   1     1727.16     1741.59     46.28 o 
   5  17   1       12.39       17.84      9.67 o 
   6  17   1      402.40      342.81     27.04 o 
   7  17   1        1.98        9.16     12.62 o 
  -6  18   1      216.29      208.63     18.67 o 
  -5  18   1       49.98       33.56     12.00 o 
  -4  18   1      415.66      391.29     19.57 o 
  -3  18   1        6.64       15.01      8.08 o 
  -2  18   1      618.89      613.06     19.18 o 
  -1  18   1        8.26        5.07      6.85 o 
   0  18   1      139.83      133.09     11.29 o 
   1  18   1       11.86        5.00      6.95 o 
   2  18   1        7.07        3.04      7.93 o 
   3  18   1        0.02       -6.00      7.26 o 
   4  18   1        7.15        9.79      8.24 o 
   5  18   1        2.74        8.56      9.72 o 
   6  18   1       16.70       28.01     13.28 o 
  -6  19   1      161.86      206.90     19.66 o 
  -5  19   1        0.33       -2.70     10.94 o 
  -4  19   1      449.02      450.67     21.41 o 
  -3  19   1        1.02        1.47      7.96 o 
  -2  19   1      954.60     1039.41     35.43 o 
  -1  19   1        3.18       11.75      7.69 o 
   0  19   1      436.07      474.23     19.93 o 
   1  19   1       32.63       32.20      9.22 o 
   2  19   1      742.75      775.30     26.31 o 
   3  19   1        0.13        3.67      8.96 o 
   4  19   1      860.03      914.95     29.28 o 
   5  19   1        1.54       10.30     10.68 o 
   6  19   1      330.23      346.21     26.93 o 
  -5  20   1       10.94       21.47     15.21 o 
  -4  20   1      286.85      255.26     17.30 o 
  -3  20   1        9.49        7.41     10.18 o 
  -2  20   1      193.02      212.86     22.96 o 
  -1  20   1       48.82       63.05     10.18 o 
   0  20   1      103.01      116.65     12.08 o 
   1  20   1        5.10        0.52      9.06 o 
   2  20   1        0.18       -2.74      8.82 o 
   3  20   1       28.77       20.02     11.32 o 
   4  20   1        2.05        1.54     11.50 o 
   5  20   1        0.26       -5.45     12.54 o 
  -4  21   1       60.09       40.40     14.23 o 
  -3  21   1        0.92        1.54     10.25 o 
  -2  21   1      418.37      388.02     22.54 o 
  -1  21   1        0.19       -8.93      8.93 o 
   0  21   1      257.42      224.39     18.48 o 
   1  21   1       88.65       78.07     12.67 o 
   2  21   1      756.85      816.08     44.85 o 
   3  21   1        0.32       14.52     12.64 o 
   4  21   1      563.72      505.89     32.34 o 
  -3  22   1        0.33        7.01     11.31 o 
  -2  22   1      304.92      311.81     21.01 o 
  -1  22   1        2.03        4.84     11.54 o 
   0  22   1        8.31       10.18     11.16 o 
   1  22   1        3.56        2.57     11.22 o 
   2  22   1       51.69       48.35     14.83 o 
   3  22   1        1.58        6.90     12.94 o 
  -2  23   1      452.92      488.74     39.39 o 
  -1  23   1       39.95       28.12     14.40 o 
   0  23   1      391.35      420.01     32.82 o 
   1  23   1      154.51      135.76     19.26 o 
   2  23   1      470.09      444.61     34.63 o 
 -10   0   2       60.41       71.24     16.47 o 
  -8   0   2      236.12      257.75     20.20 o 
  -6   0   2      745.36      716.92     24.65 o 
  -4   0   2       15.96       57.30      5.24 o 
  -2   0   2        6.74        6.84      2.09 o 
   0   0   2    10876.91    12156.23    145.56 o 
   2   0   2      358.76      323.35      8.72 o 
   4   0   2     4726.96     4618.86     64.70 o 
   6   0   2     1214.26     1305.64     29.60 o 
   8   0   2      882.96      892.99     31.88 o 
  10   0   2       40.49       23.52     19.55 o 
 -10   1   2      207.31      159.89     16.11 o 
  -9   1   2       23.72       13.84      8.26 o 
  -8   1   2     1103.28     1025.79     24.89 o 
  -7   1   2       71.29       92.49      9.04 o 
  -6   1   2     5408.78     5232.66     64.11 o 
  -5   1   2      279.58      265.80      8.85 o 
  -4   1   2       43.06      100.79      4.27 o 
  -3   1   2      465.40      473.72      8.91 o 
  -2   1   2      121.78      157.08      4.71 o 
  -1   1   2      535.00      557.74      7.16 o 
   0   1   2     9376.02    10027.73     85.42 o 
   1   1   2     3608.06     3243.64     29.96 o 
   2   1   2      114.28      127.43      4.29 o 
   3   1   2     1605.62     1635.92     18.98 o 
   4   1   2     1098.69     1071.28     15.29 o 
   5   1   2     1378.67     1361.71     19.34 o 
   6   1   2      120.59      144.02      7.90 o 
   7   1   2        1.70        8.78      4.88 o 
   8   1   2       48.80       27.19      8.44 o 
   9   1   2       71.47       86.70     20.88 o 
  10   1   2       32.50       30.02     13.78 o 
 -10   2   2       12.70        9.62     12.46 o 
  -9   2   2       36.09       34.55      9.30 o 
  -8   2   2       17.80       13.83      6.83 o 
  -7   2   2      143.40      117.95      9.90 o 
  -6   2   2       59.18       40.79      5.46 o 
  -5   2   2      465.03      488.45      9.59 o 
  -4   2   2      210.43      204.53      7.48 o 
  -3   2   2     1062.44     1168.10     16.05 o 
  -2   2   2     1177.10     1165.59     14.82 o 
  -1   2   2      612.73      599.85      7.73 o 
   0   2   2    11110.08    11868.89     95.30 o 
   1   2   2      348.45      311.98      6.63 o 
   2   2   2     2234.23     2365.01     23.92 o 
   3   2   2     1679.44     1551.90     18.28 o 
   4   2   2     3587.32     3559.03     37.40 o 
   5   2   2     1446.20     1509.70     20.72 o 
   6   2   2     1227.29     1145.90     18.61 o 
   7   2   2      151.82      177.36      9.35 o 
   8   2   2      884.05      914.83     25.87 o 
   9   2   2      157.93      201.76     16.09 o 
  10   2   2       61.32       67.65     16.09 o 
 -10   3   2      269.02      228.98     21.46 o 
  -9   3   2       30.89       26.92      9.53 o 
  -8   3   2      602.37      579.79     21.17 o 
  -7   3   2       97.37       96.91      9.15 o 
  -6   3   2      999.89      988.57     18.40 o 
  -5   3   2      330.22      320.46     12.53 o 
  -4   3   2     2381.24     2310.47     28.37 o 
  -3   3   2      127.98      126.10      5.52 o 
  -2   3   2     8799.03     8799.67     77.35 o 
  -1   3   2      408.53      438.13      8.15 o 
   0   3   2     1912.52     2087.67     21.77 o 
   1   3   2     1070.62     1105.06     13.75 o 
   2   3   2     1908.99     1950.89     22.62 o 
   3   3   2      265.19      285.29      6.67 o 
   4   3   2      259.39      290.70      9.08 o 
   5   3   2       57.87       63.21      5.51 o 
   6   3   2       13.86        7.74      4.17 o 
   7   3   2        5.96        7.43      5.14 o 
   8   3   2        5.32        8.59      6.84 o 
   9   3   2       22.87       21.79     10.41 o 
  10   3   2        4.57      -10.06     13.98 o 
 -10   4   2        8.53       -1.61     11.73 o 
  -9   4   2        1.44        0.11      9.25 o 
  -8   4   2        5.90        9.96      6.85 o 
  -7   4   2      101.18      101.56      9.19 o 
  -6   4   2       31.90       41.81      5.73 o 
  -5   4   2      712.28      690.30     17.38 o 
  -4   4   2      388.81      386.02      9.77 o 
  -3   4   2     2787.49     3075.52     31.16 o 
  -2   4   2     1277.53     1295.95     15.03 o 
  -1   4   2      287.20      267.81      5.65 o 
   0   4   2      921.81      942.12     11.92 o 
   1   4   2     1713.61     1645.76     19.30 o 
   2   4   2     5091.17     5116.14     51.37 o 
   3   4   2      158.88      152.12      5.33 o 
   4   4   2     5973.82     5964.48     57.44 o 
   5   4   2      179.58      187.09      7.86 o 
   6   4   2     1780.46     1626.90     24.61 o 
   7   4   2      312.24      300.43     15.15 o 
   8   4   2      314.19      357.00     16.77 o 
   9   4   2        0.62       -5.92      9.32 o 
  10   4   2      147.38      186.50     21.29 o 
 -10   5   2      124.08      126.49     17.50 o 
  -9   5   2      359.66      419.55     31.22 o 
  -8   5   2     1063.69     1051.71     28.20 o 
  -7   5   2       50.43       46.40      7.30 o 
  -6   5   2      645.70      658.92     15.14 o 
  -5   5   2     1464.28     1387.52     19.28 o 
  -4   5   2     4445.48     4464.68     44.46 o 
  -3   5   2     3063.75     3019.96     39.97 o 
  -2   5   2     8362.31     8886.05     79.02 o 
  -1   5   2      171.83      189.28      4.90 o 
   0   5   2      801.19      853.47     11.20 o 
   1   5   2      372.49      407.32      7.25 o 
   2   5   2      956.28      922.48     13.83 o 
   3   5   2     1479.07     1486.18     18.11 o 
   4   5   2      474.14      493.46     10.00 o 
   5   5   2       18.33       20.18      4.55 o 
   6   5   2       84.89       76.78      6.97 o 
   7   5   2       65.61       61.10      8.10 o 
   8   5   2        3.57       -2.59      6.56 o 
   9   5   2        4.31        7.82     10.96 o 
  10   5   2       23.82        2.87     14.65 o 
 -10   6   2       18.14       -0.45     12.33 o 
  -9   6   2        0.21        7.01     10.31 o 
  -8   6   2       11.19       -7.55      7.55 o 
  -7   6   2      120.78      128.12     12.25 o 
  -6   6   2       74.71       73.00      6.77 o 
  -5   6   2      313.98      306.06      8.71 o 
  -4   6   2      973.21     1002.01     14.63 o 
  -3   6   2       20.08       39.76      3.98 o 
  -2   6   2     6431.39     6873.91     70.57 o 
  -1   6   2     1017.99     1092.54     13.81 o 
   0   6   2      160.56      186.09      5.44 o 
   1   6   2     1063.83     1047.81     14.24 o 
   2   6   2      229.68      186.99      6.65 o 
   3   6   2     4708.46     4746.95     46.41 o 
   4   6   2     1200.67     1187.89     16.87 o 
   5   6   2      985.15      920.28     15.62 o 
   6   6   2     1116.96     1121.32     20.93 o 
   7   6   2       62.65       58.37      8.47 o 
   8   6   2       10.18        3.93      8.08 o 
   9   6   2        4.09       -3.83     10.98 o 
  10   6   2      200.53      213.32     23.26 o 
 -10   7   2       75.28       65.16     15.95 o 
  -9   7   2      103.22      110.20     16.00 o 
  -8   7   2      767.98      813.95     30.02 o 
  -7   7   2      676.61      712.69     20.25 o 
  -6   7   2       12.23        9.29      5.91 o 
  -5   7   2     1771.94     1688.94     25.72 o 
  -4   7   2     3514.09     3430.23     36.36 o 
  -3   7   2     1720.07     1797.56     23.91 o 
  -2   7   2    11850.60    12810.07    121.53 o 
  -1   7   2     3342.21     3586.60     35.84 o 
   0   7   2        5.54        7.93      2.46 o 
   1   7   2      423.12      425.11      9.11 o 
   2   7   2        3.15        6.61      2.59 o 
   3   7   2      588.04      637.31     10.77 o 
   4   7   2      214.54      190.37      7.97 o 
   5   7   2      360.27      364.57     11.92 o 
   6   7   2      403.55      411.69     16.79 o 
   7   7   2      589.48      616.90     19.10 o 
   8   7   2        0.20       -2.31      9.11 o 
   9   7   2        9.70       11.12     11.91 o 
  10   7   2        8.17        7.79     14.43 o 
 -10   8   2       29.30       33.00     14.45 o 
  -9   8   2        5.34       -8.12     10.34 o 
  -8   8   2       48.40       67.83     13.25 o 
  -7   8   2      557.19      553.34     19.98 o 
  -6   8   2      274.71      295.32     14.36 o 
  -5   8   2      284.59      277.25     10.16 o 
  -4   8   2      106.20      121.39      7.13 o 
  -3   8   2       21.96       27.61      5.39 o 
  -2   8   2     4547.23     4925.55     52.47 o 
  -1   8   2      323.07      312.29      7.34 o 
   0   8   2      248.62      214.48      6.86 o 
   1   8   2     1353.50     1339.91     20.43 o 
   2   8   2      161.46      148.07      5.87 o 
   3   8   2     1675.60     1514.56     19.57 o 
   4   8   2     2070.59     1951.11     26.15 o 
   5   8   2      485.09      486.92     13.03 o 
   6   8   2     3342.28     3222.07     42.21 o 
   7   8   2       22.65       26.81      8.67 o 
   8   8   2       21.06       33.66      9.70 o 
   9   8   2       84.09      118.62     19.27 o 
  -9   9   2      118.01       95.47     18.94 o 
  -8   9   2      268.82      292.03     22.26 o 
  -7   9   2      460.46      504.68     18.66 o 
  -6   9   2      450.66      498.48     16.88 o 
  -5   9   2       91.74      108.09      7.64 o 
  -4   9   2      503.68      513.82     12.67 o 
  -3   9   2     2571.74     2596.68     32.76 o 
  -2   9   2     2039.87     2024.01     26.85 o 
  -1   9   2     7459.12     7659.63     77.65 o 
   0   9   2       44.05       31.83      3.73 o 
   1   9   2      794.93      780.05     12.77 o 
   2   9   2      591.05      583.02     10.88 o 
   3   9   2        4.76       -0.70      2.95 o 
   4   9   2       20.96       19.12      3.74 o 
   5   9   2       27.41       29.74      5.53 o 
   6   9   2      159.06      161.39     11.22 o 
   7   9   2      140.94      158.77     13.55 o 
   8   9   2      143.40      134.31     15.12 o 
   9   9   2        4.09        5.34     12.13 o 
  -9  10   2       27.75        6.18     12.19 o 
  -8  10   2        0.16        1.23     10.13 o 
  -7  10   2       29.64       25.93      7.98 o 
  -6  10   2      387.00      395.50     16.47 o 
  -5  10   2        8.98        3.33      4.45 o 
  -4  10   2      620.89      594.99     14.26 o 
  -3  10   2      393.83      425.70     12.52 o 
  -2  10   2      607.90      655.19     13.76 o 
  -1  10   2      579.66      555.51     11.64 o 
   0  10   2      859.86      917.94     14.63 o 
   1  10   2       23.40       21.59      3.59 o 
   2  10   2     1127.50     1145.35     16.90 o 
   3  10   2      203.99      225.39      7.84 o 
   4  10   2      943.14      897.20     17.34 o 
   5  10   2      618.67      594.15     17.34 o 
   6  10   2     1309.60     1273.04     26.80 o 
   7  10   2      270.89      288.90     17.90 o 
   8  10   2      131.57      122.40     14.71 o 
   9  10   2      312.99      320.53     24.62 o 
  -9  11   2      274.45      295.48     25.19 o 
  -8  11   2      158.97      189.56     28.15 o 
  -7  11   2     1014.48     1003.39     28.95 o 
  -6  11   2      941.85      929.87     23.06 o 
  -5  11   2      576.66      625.32     17.19 o 
  -4  11   2     1451.24     1439.99     23.96 o 
  -3  11   2      822.12      783.43     20.11 o 
  -2  11   2      873.19      825.68     24.66 o 
  -1  11   2      614.64      543.24     11.15 o 
   0  11   2     2823.87     2870.94     33.57 o 
   1  11   2     1201.13     1225.51     18.21 o 
   2  11   2      323.19      344.46      9.60 o 
   3  11   2      460.28      495.46     13.26 o 
   4  11   2       97.22      111.18      9.21 o 
   5  11   2       18.77       31.38      7.11 o 
   6  11   2       18.05       20.82      6.99 o 
   7  11   2        3.72        5.42      8.48 o 
   8  11   2        4.31       12.75     10.51 o 
   9  11   2        0.51       -9.35     15.41 o 
  -9  12   2       53.30       47.76     15.55 o 
  -8  12   2       43.89       48.32     13.93 o 
  -7  12   2        9.44        8.14     12.43 o 
  -6  12   2       51.42       51.01      8.43 o 
  -5  12   2       24.46       19.98      6.15 o 
  -4  12   2      254.81      279.12     12.14 o 
  -3  12   2       58.85       42.05      9.20 o 
  -2  12   2       31.76       23.51      5.06 o 
  -1  12   2     1427.74     1380.76     20.15 o 
   0  12   2      820.49      798.51     17.69 o 
   1  12   2     4913.15     4837.24     52.54 o 
   2  12   2      377.68      352.24     10.43 o 
   3  12   2     2067.22     1988.17     30.22 o 
   4  12   2        2.21        2.98      5.22 o 
   5  12   2      433.33      451.83     17.33 o 
   6  12   2       29.17       30.18      7.85 o 
   7  12   2      402.17      432.62     23.28 o 
   8  12   2      106.91       98.69     16.36 o 
   9  12   2      290.34      313.81     25.52 o 
  -8  13   2      135.61      129.05     18.03 o 
  -7  13   2      880.11      850.33     28.49 o 
  -6  13   2      465.13      455.08     22.46 o 
  -5  13   2     1595.83     1562.12     30.64 o 
  -4  13   2      291.68      270.14     13.47 o 
  -3  13   2      207.20      229.65     11.18 o 
  -2  13   2      106.81      111.13      7.92 o 
  -1  13   2     1227.50     1170.84     35.52 o 
   0  13   2     1507.42     1377.25     23.18 o 
   1  13   2     3660.97     3571.45     40.40 o 
   2  13   2        0.83       12.66      5.21 o 
   3  13   2       96.85       88.59      8.43 o 
   4  13   2        3.20       -0.32      5.82 o 
   5  13   2      233.05      219.92     13.81 o 
   6  13   2       57.40       61.64      9.73 o 
   7  13   2        0.03        9.08      9.69 o 
   8  13   2       13.03       -5.23     12.23 o 
  -8  14   2        6.95        5.61     12.21 o 
  -7  14   2       40.55       34.18     13.12 o 
  -6  14   2        5.75       -6.84      8.16 o 
  -5  14   2        4.73        1.25      6.99 o 
  -4  14   2        1.19        6.82      5.55 o 
  -3  14   2      340.23      316.98     13.40 o 
  -2  14   2       30.09       19.57      6.37 o 
  -1  14   2       34.50       33.04      5.85 o 
   0  14   2      141.93      152.74     10.59 o 
   1  14   2      293.00      321.05     14.21 o 
   2  14   2       64.56       67.52      7.17 o 
   3  14   2      339.37      344.83     18.26 o 
   4  14   2      413.54      465.47     20.74 o 
   5  14   2      169.75      229.59     14.32 o 
   6  14   2       74.21       77.70     10.92 o 
   7  14   2      393.63      465.07     24.80 o 
   8  14   2      136.66      116.16     18.40 o 
  -8  15   2       17.32        7.64     13.11 o 
  -7  15   2      690.00      766.07     30.82 o 
  -6  15   2      109.51       79.77     12.31 o 
  -5  15   2     1141.02     1134.68     30.47 o 
  -4  15   2      118.66      153.34     10.63 o 
  -3  15   2      580.93      583.94     18.17 o 
  -2  15   2      984.30      909.03     19.84 o 
  -1  15   2     2845.09     2619.51     36.81 o 
   0  15   2      729.08      754.96     17.55 o 
   1  15   2     4744.30     4653.06     55.39 o 
   2  15   2       35.83       39.96      7.34 o 
   3  15   2       87.27       90.27      9.68 o 
   4  15   2       40.40       39.98      9.17 o 
   5  15   2      168.16      172.83     13.47 o 
   6  15   2       26.45       27.84      9.14 o 
   7  15   2        3.41       -9.38     11.37 o 
   8  15   2        2.91       14.05     13.84 o 
  -7  16   2       58.87       92.93     14.90 o 
  -6  16   2       49.71       43.90     11.44 o 
  -5  16   2        0.84        3.89      8.77 o 
  -4  16   2       56.23       61.36      8.33 o 
  -3  16   2      967.41      859.74     20.52 o 
  -2  16   2      198.80      207.24     12.55 o 
  -1  16   2      428.94      430.55     15.54 o 
   0  16   2      535.45      551.96     18.11 o 
   1  16   2      108.44      109.74      9.82 o 
   2  16   2       59.68       70.22      8.83 o 
   3  16   2      851.95      817.94     22.35 o 
   4  16   2      101.66       63.13     12.06 o 
   5  16   2      604.10      640.06     23.27 o 
   6  16   2        1.15        3.22     11.27 o 
   7  16   2      282.61      243.76     22.65 o 
  -7  17   2      168.92      121.30     16.90 o 
  -6  17   2        0.33        7.40     10.30 o 
  -5  17   2      834.88      796.23     27.42 o 
  -4  17   2        1.91        0.12      7.33 o 
  -3  17   2     1459.66     1457.92     27.76 o 
  -2  17   2        1.31        9.50      6.19 o 
  -1  17   2      449.58      460.91     17.19 o 
   0  17   2      422.92      408.18     18.63 o 
   1  17   2      160.15      168.91     13.60 o 
   2  17   2       99.75       90.30     11.37 o 
   3  17   2       93.97      122.96     12.42 o 
   4  17   2        7.53        8.97     10.24 o 
   5  17   2      237.27      259.65     20.76 o 
   6  17   2        7.05       16.83     14.35 o 
   7  17   2       12.04       16.91     14.57 o 
  -6  18   2        0.23        3.19     11.15 o 
  -5  18   2       18.16       25.39     10.95 o 
  -4  18   2       10.63        2.98      7.83 o 
  -3  18   2      336.48      352.50     16.16 o 
  -2  18   2       28.80       19.67      7.32 o 
  -1  18   2      412.82      410.17     18.47 o 
   0  18   2       68.22       46.80      8.57 o 
   1  18   2      407.22      439.03     21.86 o 
   2  18   2       19.53       21.70      8.87 o 
   3  18   2      874.91      828.62     26.72 o 
   4  18   2       26.13        7.44     10.72 o 
   5  18   2      534.87      510.76     26.00 o 
   6  18   2        1.58        3.49     12.93 o 
  -6  19   2        0.99      -11.43     11.43 o 
  -5  19   2      301.31      261.55     20.51 o 
  -4  19   2       14.81       24.40     10.67 o 
  -3  19   2     1094.12     1083.48     27.36 o 
  -2  19   2        7.93       11.47      7.91 o 
  -1  19   2      996.14     1082.81     26.62 o 
   0  19   2       23.83       46.86     10.05 o 
   1  19   2      241.20      240.76     17.35 o 
   2  19   2       22.48       16.04     10.76 o 
   3  19   2      204.72      194.88     19.06 o 
   4  19   2        0.01       -7.45     10.75 o 
   5  19   2       16.37       -9.41     12.77 o 
   6  19   2        2.33      -10.96     13.60 o 
  -5  20   2      117.53      101.34     15.22 o 
  -4  20   2        0.05        2.68     11.00 o 
  -3  20   2      207.91      216.11     17.37 o 
  -2  20   2       23.35       23.68      9.30 o 
  -1  20   2       79.76       66.73     10.56 o 
   0  20   2       72.63       68.84     12.12 o 
   1  20   2      147.59      109.08     15.26 o 
   2  20   2       81.98       85.82     15.06 o 
   3  20   2      436.17      475.18     28.48 o 
   4  20   2        0.15       19.49     14.14 o 
   5  20   2      392.55      371.14     41.63 o 
  -4  21   2       47.75       39.25     13.80 o 
  -3  21   2      603.98      607.01     47.60 o 
  -2  21   2       13.77       19.97     10.86 o 
  -1  21   2      740.86      794.04     42.85 o 
   0  21   2       13.67       13.07     11.17 o 
   1  21   2      118.95      111.65     17.08 o 
   2  21   2       26.94       35.27     15.52 o 
   3  21   2       61.30       77.88     15.72 o 
   4  21   2        0.04       -2.27     12.79 o 
  -3  22   2       85.71       85.47     16.78 o 
  -2  22   2       13.24       16.74     11.71 o 
  -1  22   2      111.98       62.94     37.63 o 
   0  22   2       18.22        3.77     11.76 o 
   1  22   2      161.19      139.15     21.26 o 
   2  22   2        7.62      -12.21     12.21 o 
   3  22   2      409.60      426.05     29.19 o 
  -2  23   2      251.83      292.66     50.02 o 
  -1  23   2      361.83      377.18     31.67 o 
   0  23   2      153.63      169.58     19.41 o 
   1  23   2      226.35      212.33     21.86 o 
  -9   0   3      592.34      670.14     39.59 o 
  -7   0   3     4600.06     4327.91     81.78 o 
  -5   0   3    10357.81    10725.81    137.36 o 
  -3   0   3     2577.37     2474.54     36.20 o 
  -1   0   3    15449.01    16254.07    195.59 o 
   1   0   3   180103.03   175382.59   2120.81 o 
   3   0   3     1865.95     1816.52     29.70 o 
   5   0   3      203.83      213.43     11.77 o 
   7   0   3      615.59      697.33     29.42 o 
   9   0   3      162.82      198.58     25.80 o 
 -10   1   3        1.98        2.76     10.47 o 
  -9   1   3       79.60       53.25     10.11 o 
  -8   1   3       31.39       41.82      8.35 o 
  -7   1   3      133.18      120.08     10.07 o 
  -6   1   3     1068.23     1042.28     21.53 o 
  -5   1   3       97.00      100.96      6.30 o 
  -4   1   3      199.28      210.13      8.46 o 
  -3   1   3      108.35      112.91      5.75 o 
  -2   1   3      446.50      390.92      7.55 o 
  -1   1   3      294.07      308.77      7.02 o 
   0   1   3     9183.04     9134.94     79.10 o 
   1   1   3    23457.00    24647.30    208.10 o 
   2   1   3     4522.08     4068.33     38.90 o 
   3   1   3      690.38      673.36     10.79 o 
   4   1   3        9.47       11.08      3.11 o 
   5   1   3      394.39      407.29     10.17 o 
   6   1   3        0.76       -0.33      4.81 o 
   7   1   3     1238.72     1218.55     21.97 o 
   8   1   3        7.31       17.07      7.47 o 
   9   1   3      827.92      798.61     29.88 o 
  10   1   3        1.66       -2.08     15.85 o 
 -10   2   3       71.66       64.43     12.84 o 
  -9   2   3      243.41      258.43     22.67 o 
  -8   2   3        6.94        6.35      6.58 o 
  -7   2   3     2373.25     2142.52     35.31 o 
  -6   2   3       52.09       41.79      6.65 o 
  -5   2   3     4792.53     4670.46     51.67 o 
  -4   2   3      348.13      408.44      9.58 o 
  -3   2   3     1485.30     1427.12     18.97 o 
  -2   2   3      296.55      276.19      6.09 o 
  -1   2   3      497.24      614.46      8.62 o 
   0   2   3    17658.30    18188.37    154.48 o 
   1   2   3    28035.36    29790.71    268.61 o 
   2   2   3     4626.96     4418.36     41.79 o 
   3   2   3     1860.56     1863.26     21.44 o 
   4   2   3       15.48       22.89      3.63 o 
   5   2   3      857.76      899.48     19.34 o 
   6   2   3       93.99      102.01      7.11 o 
   7   2   3      160.48      165.00     10.14 o 
   8   2   3        1.23       -0.73      7.61 o 
   9   2   3        4.68       17.73     10.96 o 
  10   2   3        6.67      -12.58     12.58 o 
 -10   3   3       16.91        8.62     11.16 o 
  -9   3   3      453.67      541.75     24.98 o 
  -8   3   3       43.71       42.00     10.46 o 
  -7   3   3      413.88      376.58     18.58 o 
  -6   3   3       26.51       30.62      7.54 o 
  -5   3   3      286.21      310.44     10.05 o 
  -4   3   3      592.41      588.77     11.84 o 
  -3   3   3       90.43       88.83      5.15 o 
  -2   3   3      130.08      131.45      4.49 o 
  -1   3   3     1370.44     1358.31     16.21 o 
   0   3   3        0.35        5.74      1.83 o 
   1   3   3     4616.91     4567.57     45.78 o 
   2   3   3       14.92       16.42      2.20 o 
   3   3   3     2894.56     2895.88     30.37 o 
   4   3   3       69.90       85.63      5.36 o 
   5   3   3     1825.80     1729.69     23.09 o 
   6   3   3      206.70      223.20      9.65 o 
   7   3   3      437.62      447.92     15.10 o 
   8   3   3       43.18       40.24      8.23 o 
   9   3   3      179.36      204.75     16.44 o 
  10   3   3        3.86        7.07     13.65 o 
 -10   4   3       23.96       27.29     13.53 o 
  -9   4   3      289.20      325.21     30.98 o 
  -8   4   3       42.30       71.80      9.45 o 
  -7   4   3      835.48      859.36     20.93 o 
  -6   4   3        6.98        6.76      4.47 o 
  -5   4   3     3025.83     3038.31     37.36 o 
  -4   4   3     1487.53     1519.73     21.51 o 
  -3   4   3    13773.27    13900.03    131.25 o 
  -2   4   3     2315.19     2308.16     24.29 o 
  -1   4   3    18609.13    19281.54    164.48 o 
   0   4   3      583.24      568.71     10.10 o 
   1   4   3     3170.35     3262.69     31.67 o 
   2   4   3      488.46      454.15      9.06 o 
   3   4   3     3980.06     3859.52     38.59 o 
   4   4   3      600.34      602.72     11.16 o 
   5   4   3      569.08      582.91     12.56 o 
   6   4   3      219.78      203.46     10.97 o 
   7   4   3       22.49       26.76      6.47 o 
   8   4   3       39.16       50.20      9.97 o 
   9   4   3        4.66       -4.17     10.67 o 
  10   4   3        1.90       10.78     15.84 o 
 -10   5   3       62.61       83.65     16.11 o 
  -9   5   3       85.07       69.14     12.03 o 
  -8   5   3        0.92       -6.99      6.99 o 
  -7   5   3      254.53      262.11     14.18 o 
  -6   5   3      205.96      202.96      9.95 o 
  -5   5   3      155.92      166.74      8.43 o 
  -4   5   3      192.76      184.40      8.83 o 
  -3   5   3      157.49      138.48      5.29 o 
  -2   5   3        0.07       -0.02      2.33 o 
  -1   5   3     2457.94     2478.08     25.70 o 
   0   5   3      839.31      886.37     13.04 o 
   1   5   3        8.35        8.74      2.05 o 
   2   5   3      189.96      176.95      6.42 o 
   3   5   3      823.78      792.27     13.92 o 
   4   5   3      350.11      335.42      8.57 o 
   5   5   3     1114.80     1021.46     19.90 o 
   6   5   3      236.17      186.24     10.85 o 
   7   5   3     1138.28     1114.81     35.48 o 
   8   5   3        0.81       -6.89      6.89 o 
   9   5   3      283.81      309.92     25.34 o 
  10   5   3       30.06       67.37     19.14 o 
 -10   6   3       91.31      104.09     19.32 o 
  -9   6   3      454.13      499.84     28.84 o 
  -8   6   3      124.49      131.93     13.44 o 
  -7   6   3     1397.22     1389.26     31.74 o 
  -6   6   3      326.68      310.04     11.71 o 
  -5   6   3     3507.54     3428.54     41.48 o 
  -4   6   3       78.43       95.77      4.80 o 
  -3   6   3     2453.03     2418.72     26.66 o 
  -2   6   3     2145.36     2162.97     33.34 o 
  -1   6   3     8098.51     7991.55     72.35 o 
   0   6   3      722.87      784.83     11.40 o 
   1   6   3      276.82      265.23      6.35 o 
   2   6   3      110.57      131.37      5.91 o 
   3   6   3     4608.81     4524.82     49.22 o 
   4   6   3      660.34      678.56     14.08 o 
   5   6   3      643.11      589.71     14.23 o 
   6   6   3        0.87       14.50      5.34 o 
   7   6   3      383.95      378.10     15.53 o 
   8   6   3       44.71       34.06      8.97 o 
   9   6   3       54.14       59.34     19.07 o 
  10   6   3        0.12        3.56     14.32 o 
 -10   7   3      170.28      196.50     21.87 o 
  -9   7   3      158.90      147.39     18.18 o 
  -8   7   3      462.10      481.80     23.33 o 
  -7   7   3       85.61       79.56     12.58 o 
  -6   7   3      538.29      492.04     16.09 o 
  -5   7   3      150.90      146.12      8.01 o 
  -4   7   3       29.24       38.29      4.91 o 
  -3   7   3      390.80      389.66      9.63 o 
  -2   7   3     3676.22     3850.42     38.71 o 
  -1   7   3      993.91     1067.16     14.55 o 
   0   7   3     1897.11     1895.17     21.89 o 
   1   7   3        6.39       13.66      2.73 o 
   2   7   3      646.90      587.66     13.98 o 
   3   7   3     1728.02     1816.09     24.88 o 
   4   7   3      113.94      112.12      7.16 o 
   5   7   3      994.84      990.81     19.05 o 
   6   7   3      420.44      440.66     17.80 o 
   7   7   3     1141.91     1163.14     23.46 o 
   8   7   3       78.82       92.38     12.03 o 
   9   7   3      138.96      115.60     17.12 o 
  10   7   3       43.85       45.67     23.48 o 
 -10   8   3       15.46       11.00     14.11 o 
  -9   8   3       32.07       26.67     12.32 o 
  -8   8   3      470.64      481.23     27.76 o 
  -7   8   3      721.27      741.53     27.29 o 
  -6   8   3     1427.07     1468.09     28.28 o 
  -5   8   3     3622.59     3631.83     49.27 o 
  -4   8   3     2005.09     1853.64     26.06 o 
  -3   8   3     4233.77     3816.28     43.52 o 
  -2   8   3     2000.95     1930.16     28.63 o 
  -1   8   3     8977.84     9108.84     83.07 o 
   0   8   3     3435.21     3339.00     34.93 o 
   1   8   3      222.88      255.68      7.71 o 
   2   8   3     2287.91     2174.00     27.98 o 
   3   8   3     3487.21     3550.86     41.49 o 
   4   8   3      789.24      831.80     16.43 o 
   5   8   3      710.42      716.51     16.15 o 
   6   8   3        0.47       11.48      5.51 o 
   7   8   3      434.64      448.44     22.48 o 
   8   8   3       52.47       30.17     10.32 o 
   9   8   3       19.33       12.32     11.21 o 
  -9   9   3        3.26       -0.79     11.65 o 
  -8   9   3      113.12      123.11     16.94 o 
  -7   9   3       17.34       21.57      7.99 o 
  -6   9   3      302.87      285.88     14.59 o 
  -5   9   3        8.23       13.09      6.29 o 
  -4   9   3       41.08       27.36      4.84 o 
  -3   9   3      149.40      175.95      8.41 o 
  -2   9   3       55.85       87.54      6.93 o 
  -1   9   3      118.47      114.28      5.70 o 
   0   9   3       42.98       44.77      4.22 o 
   1   9   3     1023.00     1025.56     15.59 o 
   2   9   3      535.72      542.32      9.82 o 
   3   9   3     3483.37     3490.33     41.61 o 
   4   9   3      421.33      432.17     12.45 o 
   5   9   3      628.90      564.89     14.83 o 
   6   9   3      588.39      551.25     18.07 o 
   7   9   3      210.05      201.91     15.11 o 
   8   9   3      224.54      233.90     17.48 o 
   9   9   3       32.29       23.46     13.52 o 
  -9  10   3       62.72       78.39     16.62 o 
  -8  10   3      283.92      250.67     21.50 o 
  -7  10   3      510.57      561.58     20.60 o 
  -6  10   3     1259.52     1311.25     27.54 o 
  -5  10   3     1336.17     1295.52     25.85 o 
  -4  10   3     1255.39     1217.77     21.14 o 
  -3  10   3     2534.91     2415.30     32.15 o 
  -2  10   3     1459.92     1484.22     23.80 o 
  -1  10   3     5256.94     5196.83     52.02 o 
   0  10   3      704.02      717.80     12.99 o 
   1  10   3     1547.20     1607.77     21.28 o 
   2  10   3      847.62      874.29     14.31 o 
   3  10   3      193.51      229.02      9.45 o 
   4  10   3      255.39      283.18     12.31 o 
   5  10   3       52.91       70.57      9.84 o 
   6  10   3        4.70        7.30      6.58 o 
   7  10   3       89.66       92.51     11.96 o 
   8  10   3      233.04      256.85     22.32 o 
   9  10   3       10.00       -3.89     13.54 o 
  -9  11   3        8.66        3.25     13.58 o 
  -8  11   3       97.46      107.20     23.98 o 
  -7  11   3       78.99       68.45     10.55 o 
  -6  11   3        5.80        5.03      6.33 o 
  -5  11   3       42.31       36.24      7.17 o 
  -4  11   3      373.30      365.72     12.67 o 
  -3  11   3       63.94       70.00      6.42 o 
  -2  11   3        6.97        7.40      3.95 o 
  -1  11   3      114.86      111.07      6.28 o 
   0  11   3      875.52      798.57     15.28 o 
   1  11   3       38.61       52.37      5.10 o 
   2  11   3      559.60      562.27     12.72 o 
   3  11   3      147.03      136.41      9.12 o 
   4  11   3      393.68      380.02     12.80 o 
   5  11   3       97.89       93.58      9.53 o 
   6  11   3      165.45      169.43     12.35 o 
   7  11   3      244.30      274.65     22.12 o 
   8  11   3      167.36      196.45     19.97 o 
   9  11   3      106.59      127.69     24.58 o 
  -9  12   3       55.41       64.60     19.08 o 
  -8  12   3      475.52      479.05     29.57 o 
  -7  12   3      357.38      353.92     21.75 o 
  -6  12   3     1306.35     1326.05     32.43 o 
  -5  12   3      434.93      394.46     16.69 o 
  -4  12   3      639.44      714.53     16.80 o 
  -3  12   3       52.04       49.11      6.31 o 
  -2  12   3      892.12      807.44     16.86 o 
  -1  12   3       17.68       17.05      4.71 o 
   0  12   3     3735.81     3590.07     40.00 o 
   1  12   3     2375.05     2433.43     30.08 o 
   2  12   3     4481.57     4412.34     53.75 o 
   3  12   3       24.71       14.59      7.53 o 
   4  12   3      692.86      673.37     18.63 o 
   5  12   3      109.16      102.33      9.83 o 
   6  12   3       80.39       88.91     10.39 o 
   7  12   3       85.55       51.19     16.06 o 
   8  12   3       25.43        7.51     12.33 o 
  -8  13   3       25.06       15.04     12.85 o 
  -7  13   3        9.49       21.65     10.34 o 
  -6  13   3      268.66      285.39     16.32 o 
  -5  13   3        0.24        3.52      6.98 o 
  -4  13   3       64.67       42.64      6.89 o 
  -3  13   3        0.34        4.30      4.93 o 
  -2  13   3       89.00       92.59      7.65 o 
  -1  13   3        5.31        9.40      4.64 o 
   0  13   3     1527.54     1554.82     24.20 o 
   1  13   3     1411.09     1390.75     21.27 o 
   2  13   3      210.82      216.85     10.86 o 
   3  13   3      230.17      223.56     17.64 o 
   4  13   3      392.15      383.93     16.22 o 
   5  13   3       75.24       70.57      9.15 o 
   6  13   3      359.87      423.85     22.10 o 
   7  13   3       72.09       73.51     14.40 o 
   8  13   3      233.34      181.76     21.26 o 
  -8  14   3       44.57       32.07     16.21 o 
  -7  14   3      129.05      149.85     16.00 o 
  -6  14   3      888.43      935.89     28.81 o 
  -5  14   3      494.17      485.00     20.13 o 
  -4  14   3     1287.32     1200.04     23.57 o 
  -3  14   3      485.22      463.28     14.76 o 
  -2  14   3      644.32      638.40     16.12 o 
  -1  14   3      125.48      112.21      8.34 o 
   0  14   3      985.77      982.94     19.73 o 
   1  14   3     1967.01     1932.42     27.11 o 
   2  14   3      907.47      875.63     21.12 o 
   3  14   3        6.97       -2.89      5.81 o 
   4  14   3        4.41       -2.37      6.34 o 
   5  14   3        0.58       -6.82      6.82 o 
   6  14   3        6.78        2.19      8.96 o 
   7  14   3       27.29       36.33     15.78 o 
   8  14   3        1.69       -8.32     13.26 o 
  -8  15   3       46.10       66.77     22.33 o 
  -7  15   3        2.78       10.80     14.13 o 
  -6  15   3       95.70      104.29     13.24 o 
  -5  15   3       20.04       15.46      8.20 o 
  -4  15   3      391.17      321.11     14.61 o 
  -3  15   3       69.17       78.75      8.13 o 
  -2  15   3       97.93      108.60      9.27 o 
  -1  15   3       23.50       21.48      5.95 o 
   0  15   3     1246.83     1222.21     22.86 o 
   1  15   3      219.63      242.14     11.71 o 
   2  15   3      174.68      205.84     13.12 o 
   3  15   3        1.22        3.22      6.97 o 
   4  15   3      743.38      770.33     24.95 o 
   5  15   3       15.78       19.11     10.10 o 
   6  15   3      594.71      610.71     27.92 o 
   7  15   3       13.46        5.34     12.47 o 
  -7  16   3      197.70      206.37     19.24 o 
  -6  16   3      571.96      530.29     29.09 o 
  -5  16   3       58.83       40.88     10.64 o 
  -4  16   3     1603.75     1512.78     28.98 o 
  -3  16   3        3.50        4.74      6.46 o 
  -2  16   3     1638.15     1595.09     28.11 o 
  -1  16   3        7.66       10.72      5.56 o 
   0  16   3      534.37      553.96     17.62 o 
   1  16   3      156.33      172.98     13.72 o 
   2  16   3     1077.98     1110.73     28.58 o 
   3  16   3        2.11        5.72      8.16 o 
   4  16   3      342.04      405.53     21.63 o 
   5  16   3        1.06       19.03     10.44 o 
   6  16   3      125.88      145.57     15.78 o 
   7  16   3        3.37        1.31     13.14 o 
  -7  17   3       17.87       19.44     12.62 o 
  -6  17   3       45.47       62.94     13.04 o 
  -5  17   3       36.67       29.92     10.72 o 
  -4  17   3        0.02       -0.41      7.68 o 
  -3  17   3       99.05       65.33      8.79 o 
  -2  17   3       85.04       83.68      8.79 o 
  -1  17   3       31.42       25.69      8.51 o 
   0  17   3      405.03      364.27     20.62 o 
   1  17   3        4.73       17.93      8.53 o 
   2  17   3        5.94        9.39      9.36 o 
   3  17   3       19.23       42.70     11.14 o 
   4  17   3      311.26      352.41     20.91 o 
   5  17   3       28.66       31.45     10.72 o 
   6  17   3      298.57      284.10     26.20 o 
   7  17   3        4.61        7.50     17.70 o 
  -6  18   3      202.01      164.75     18.16 o 
  -5  18   3       15.74       29.81     11.03 o 
  -4  18   3      462.91      436.98     22.93 o 
  -3  18   3       56.22       59.15      9.04 o 
  -2  18   3     1163.03     1114.20     24.59 o 
  -1  18   3        3.85       13.52      7.57 o 
   0  18   3      499.17      532.97     23.19 o 
   1  18   3       15.23        2.28      9.07 o 
   2  18   3      366.43      424.18     26.42 o 
   3  18   3       60.63       62.30     14.84 o 
   4  18   3      345.93      413.37     23.26 o 
   5  18   3       29.57       26.20     12.12 o 
   6  18   3       65.15       81.37     20.65 o 
  -6  19   3       89.20       91.63     15.41 o 
  -5  19   3        0.09       10.69     10.78 o 
  -4  19   3        0.28        1.57      9.45 o 
  -3  19   3        0.05       -7.89      7.89 o 
  -2  19   3       77.87       75.51     13.25 o 
  -1  19   3       89.77      103.33     11.35 o 
   0  19   3        4.84        4.50      9.50 o 
   1  19   3        0.85       -6.97      9.76 o 
   2  19   3      223.80      232.68     20.55 o 
   3  19   3       20.33       -2.06     12.72 o 
   4  19   3      322.01      308.01     24.19 o 
   5  19   3        0.68        5.34     11.59 o 
  -5  20   3        0.21        8.97     11.91 o 
  -4  20   3      613.34      634.31     27.82 o 
  -3  20   3        1.25       -5.15      8.97 o 
  -2  20   3     1123.24     1197.45     34.88 o 
  -1  20   3       26.53       20.61     11.50 o 
   0  20   3      469.71      521.43     28.91 o 
   1  20   3      175.63      213.62     19.87 o 
   2  20   3       54.27       45.07     13.27 o 
   3  20   3       12.56       16.57     12.44 o 
   4  20   3      201.58      205.28     21.95 o 
   5  20   3        3.44        3.75     13.30 o 
  -4  21   3       19.51       47.86     14.35 o 
  -3  21   3       18.57       15.49     11.29 o 
  -2  21   3      181.21      235.01     18.50 o 
  -1  21   3       42.33       37.31     13.77 o 
   0  21   3       23.60        0.22     16.12 o 
   1  21   3       60.65       61.64     14.34 o 
   2  21   3      161.00      172.38     19.71 o 
   3  21   3       81.53       94.90     26.31 o 
   4  21   3      151.62      145.05     19.78 o 
  -3  22   3       43.95       23.67     15.56 o 
  -2  22   3      424.98      423.98     32.86 o 
  -1  22   3       22.79       -1.97     13.27 o 
   0  22   3      248.19      274.28     32.70 o 
   1  22   3       68.10       58.68     19.02 o 
   2  22   3      279.59      388.21     27.92 o 
   3  22   3        5.47       -6.75     13.06 o 
  -1  23   3       11.03        3.78     15.67 o 
   0  23   3       49.35       38.99     15.61 o 
   1  23   3        8.43      -21.72     24.84 o 
 -10   0   4      270.58      261.44     25.83 o 
  -8   0   4      219.96      233.04     20.31 o 
  -6   0   4     2829.47     2710.92     56.41 o 
  -4   0   4     1587.82     1541.92     34.39 o 
  -2   0   4     2770.45     2651.91     38.37 o 
   0   0   4     7149.59     6383.02     81.10 o 
   2   0   4      163.92      198.59      9.55 o 
   4   0   4      537.66      498.18     21.27 o 
   6   0   4      114.69      134.70     11.22 o 
   8   0   4      410.72      446.15     26.42 o 
  10   0   4       88.70      103.14     25.44 o 
 -10   1   4       52.43       86.52     13.97 o 
  -9   1   4       30.70       22.66      9.09 o 
  -8   1   4        2.87       -6.50      6.50 o 
  -7   1   4      324.54      248.83     13.59 o 
  -6   1   4     2291.56     2386.00     36.58 o 
  -5   1   4      460.11      439.37     17.03 o 
  -4   1   4     3509.05     3488.95     39.43 o 
  -3   1   4     4269.61     4299.72     45.62 o 
  -2   1   4     5401.30     5378.77     56.29 o 
  -1   1   4      786.98      825.92     11.13 o 
   0   1   4      523.47      495.53      7.90 o 
   1   1   4      477.69      442.42      7.57 o 
   2   1   4     6233.20     6185.87     57.40 o 
   3   1   4      167.25      173.50      6.52 o 
   4   1   4      766.82      771.55     13.25 o 
   5   1   4        2.07        5.45      4.82 o 
   6   1   4       23.94       33.45      5.46 o 
   7   1   4       16.24       32.49      6.60 o 
   8   1   4      184.05      221.65     13.97 o 
   9   1   4       18.93       16.76     11.79 o 
  10   1   4       30.42       47.57     15.29 o 
 -10   2   4      298.69      313.52     21.80 o 
  -9   2   4       77.63       59.97     10.19 o 
  -8   2   4       85.21       95.41      9.95 o 
  -7   2   4       24.73       14.57      6.32 o 
  -6   2   4      454.24      484.49     15.25 o 
  -5   2   4      233.64      230.09      9.80 o 
  -4   2   4      376.88      395.43      9.71 o 
  -3   2   4     1747.97     1644.72     21.56 o 
  -2   2   4        4.17       10.07      2.66 o 
  -1   2   4      581.65      568.57      8.84 o 
   0   2   4     1437.57     1261.56     14.67 o 
   1   2   4        2.88       20.13      2.83 o 
   2   2   4     1115.75     1071.95     14.93 o 
   3   2   4      167.77      169.86      6.19 o 
   4   2   4      254.04      232.32      8.01 o 
   5   2   4        4.48       -1.05      4.11 o 
   6   2   4       86.82       71.96      7.14 o 
   7   2   4        0.45       -5.17      5.17 o 
   8   2   4      206.17      190.59     12.30 o 
   9   2   4        2.59       -3.87     10.72 o 
  10   2   4       85.13       81.64     21.27 o 
 -10   3   4       25.08       17.95     11.27 o 
  -9   3   4       34.57       20.12     16.30 o 
  -8   3   4      479.53      439.24     24.11 o 
  -7   3   4      158.97      164.90     11.33 o 
  -6   3   4     2181.96     2142.09     34.08 o 
  -5   3   4       67.05       63.14      5.66 o 
  -4   3   4     2177.42     2184.08     31.28 o 
  -3   3   4      665.05      680.62     12.35 o 
  -2   3   4     7772.15     7822.01     71.99 o 
  -1   3   4      121.00      122.13      4.79 o 
   0   3   4     8775.51     8470.92     76.02 o 
   1   3   4      460.56      462.51      8.89 o 
   2   3   4     8857.49     8921.62     82.76 o 
   3   3   4      190.43      193.61      7.81 o 
   4   3   4     1844.02     1844.09     23.08 o 
   5   3   4        7.11        9.21      3.97 o 
   6   3   4       92.44       84.17      7.51 o 
   7   3   4       50.67       69.94      8.18 o 
   8   3   4       71.26       59.53      8.83 o 
   9   3   4       42.82       51.75     17.05 o 
  10   3   4       41.02       49.05     15.87 o 
 -10   4   4      351.39      406.52     30.40 o 
  -9   4   4        0.64        3.55      9.11 o 
  -8   4   4      633.61      661.08     23.97 o 
  -7   4   4      104.04       95.43      9.55 o 
  -6   4   4      262.58      303.72     14.41 o 
  -5   4   4      724.15      684.42     14.55 o 
  -4   4   4      893.45      927.32     21.42 o 
  -3   4   4     1481.55     1327.68     19.12 o 
  -2   4   4      502.13      524.48     12.46 o 
  -1   4   4      246.46      252.85      6.14 o 
   0   4   4      219.44      198.99      5.27 o 
   1   4   4      192.39      181.83      6.10 o 
   2   4   4        3.88       15.47      3.31 o 
   3   4   4       21.87       33.29      3.98 o 
   4   4   4      209.05      193.15      8.51 o 
   5   4   4      210.21      189.33      9.53 o 
   6   4   4      324.85      319.58     12.85 o 
   7   4   4      239.83      220.18     13.04 o 
   8   4   4      169.61      171.66     13.27 o 
   9   4   4       26.61       37.35     12.58 o 
  10   4   4       82.47       66.30     26.16 o 
 -10   5   4       87.26       82.22     16.66 o 
  -9   5   4       10.51       -3.84      9.46 o 
  -8   5   4      408.80      402.61     20.94 o 
  -7   5   4      121.82      136.13     10.60 o 
  -6   5   4      151.94      163.52     12.24 o 
  -5   5   4     1055.68     1006.77     18.24 o 
  -4   5   4     5451.27     5248.19     56.80 o 
  -3   5   4     1425.41     1481.94     18.53 o 
  -2   5   4     5638.71     5840.70     55.00 o 
  -1   5   4     3959.43     4174.29     38.33 o 
   0   5   4      859.37      839.50     12.92 o 
   1   5   4      856.76      910.94     13.93 o 
   2   5   4       18.21       18.27      3.55 o 
   3   5   4      224.63      289.91      8.93 o 
   4   5   4     2517.00     2579.12     32.98 o 
   5   5   4      611.33      591.21     14.66 o 
   6   5   4      971.32     1016.43     20.70 o 
   7   5   4      502.92      542.95     16.36 o 
   8   5   4      110.21      133.74     12.10 o 
   9   5   4        2.09       -4.49      9.33 o 
  10   5   4       37.03       35.31     22.82 o 
 -10   6   4      171.09      174.83     20.70 o 
  -9   6   4      202.30      200.27     17.28 o 
  -8   6   4      345.30      348.82     19.92 o 
  -7   6   4       35.42       30.28      9.88 o 
  -6   6   4       14.60       14.64      6.62 o 
  -5   6   4      368.91      368.87     11.76 o 
  -4   6   4      106.39      114.78      6.41 o 
  -3   6   4      128.86      110.51      5.80 o 
  -2   6   4     1053.79      992.63     14.07 o 
  -1   6   4      391.69      386.09      8.05 o 
   0   6   4     1029.77      962.90     13.74 o 
   1   6   4       44.79       44.86      3.23 o 
   2   6   4       56.73       49.08      4.20 o 
   3   6   4      387.32      353.13     11.06 o 
   4   6   4     1752.48     1708.70     25.07 o 
   5   6   4      173.83      188.01      9.74 o 
   6   6   4      585.20      565.10     16.08 o 
   7   6   4      166.32      171.19     11.27 o 
   8   6   4       89.53       72.13     10.95 o 
   9   6   4       55.00       38.31     13.49 o 
 -10   7   4      341.36      414.20     29.59 o 
  -9   7   4        8.19       16.46     11.31 o 
  -8   7   4      306.82      324.56     29.46 o 
  -7   7   4       49.27       58.57      9.93 o 
  -6   7   4      797.75      822.26     20.65 o 
  -5   7   4      895.87      850.48     18.24 o 
  -4   7   4     1686.74     1656.52     21.36 o 
  -3   7   4     2403.15     2306.43     26.61 o 
  -2   7   4     2326.07     2152.38     24.84 o 
  -1   7   4     4810.93     4790.62     47.03 o 
   0   7   4     2054.84     1928.87     22.60 o 
   1   7   4      848.94      818.10     12.31 o 
   2   7   4      808.66      779.78     13.97 o 
   3   7   4      269.40      256.13      9.28 o 
   4   7   4     3535.44     3424.18     41.70 o 
   5   7   4      267.28      288.87     11.69 o 
   6   7   4      197.43      197.07     10.86 o 
   7   7   4      161.44      153.72     11.13 o 
   8   7   4       74.81       73.55     11.89 o 
   9   7   4        1.99        8.80     11.92 o 
  -9   8   4       91.16       95.96     16.27 o 
  -8   8   4      429.56      410.37     22.47 o 
  -7   8   4      213.76      253.53     18.28 o 
  -6   8   4      207.53      211.45     14.60 o 
  -5   8   4      735.83      700.10     29.06 o 
  -4   8   4      898.35      886.55     14.36 o 
  -3   8   4      175.33      191.21      9.03 o 
  -2   8   4       57.12       51.73      4.43 o 
  -1   8   4      810.74      846.07     13.51 o 
   0   8   4      649.70      599.15     10.95 o 
   1   8   4       35.97       40.34      3.88 o 
   2   8   4       99.09       97.21      6.12 o 
   3   8   4     1883.54     1867.12     26.41 o 
   4   8   4       22.83       17.66      4.92 o 
   5   8   4      392.24      376.55     13.22 o 
   6   8   4       42.50       32.69      6.64 o 
   7   8   4       95.85       81.29      9.19 o 
   8   8   4        3.16       -1.28     11.17 o 
   9   8   4       90.29       79.04     16.10 o 
  -9   9   4      158.46      165.12     21.22 o 
  -8   9   4      197.22      213.55     16.48 o 
  -7   9   4      491.82      487.76     21.81 o 
  -6   9   4       98.50      116.39     10.00 o 
  -5   9   4      673.70      712.84     20.26 o 
  -4   9   4     3412.71     3340.16     41.18 o 
  -3   9   4      463.26      399.48     11.09 o 
  -2   9   4     1716.85     1639.19     21.27 o 
  -1   9   4      308.77      287.49      9.06 o 
   0   9   4      544.40      520.00     10.64 o 
   1   9   4      320.32      310.31      8.41 o 
   2   9   4       34.21       56.19      5.68 o 
   3   9   4     1030.99     1000.84     19.52 o 
   4   9   4      843.21      900.48     19.61 o 
   5   9   4      175.29      172.93     10.08 o 
   6   9   4      100.70       93.01      8.91 o 
   7   9   4       22.43       31.93      9.24 o 
   8   9   4        5.66        7.23     11.53 o 
   9   9   4       42.74       85.10     17.94 o 
  -9  10   4       51.84       45.46     14.53 o 
  -8  10   4      231.64      259.27     18.58 o 
  -7  10   4      382.32      467.46     22.80 o 
  -6  10   4      609.87      635.28     19.64 o 
  -5  10   4        1.45        1.13      5.36 o 
  -4  10   4     1566.98     1526.36     24.51 o 
  -3  10   4      315.43      309.23     11.29 o 
  -2  10   4       67.41       60.50      5.89 o 
  -1  10   4       41.41       21.87      4.88 o 
   0  10   4        1.07       -3.15      3.28 o 
   1  10   4      305.57      321.74      9.22 o 
   2  10   4        0.90        6.75      3.78 o 
   3  10   4       77.53       81.01      6.86 o 
   4  10   4       66.37       59.46      8.17 o 
   5  10   4      144.59      133.46      9.35 o 
   6  10   4       86.66       83.02      9.88 o 
   7  10   4      127.55      145.60     14.31 o 
   8  10   4        0.53       -2.11     12.12 o 
   9  10   4      132.78      130.89     21.13 o 
  -9  11   4       16.84       16.90     14.02 o 
  -8  11   4       10.37        4.68     14.92 o 
  -7  11   4      673.09      712.10     35.43 o 
  -6  11   4      338.89      367.22     17.52 o 
  -5  11   4     1131.70     1106.95     24.67 o 
  -4  11   4      694.86      711.23     16.38 o 
  -3  11   4      970.71      904.19     24.60 o 
  -2  11   4      446.66      446.43     12.58 o 
  -1  11   4     1461.73     1373.46     20.01 o 
   0  11   4     1574.45     1576.03     21.89 o 
   1  11   4     3471.69     3545.62     40.93 o 
   2  11   4     1401.85     1399.84     22.85 o 
   3  11   4     2386.41     2459.33     36.91 o 
   4  11   4      318.99      313.39     12.33 o 
   5  11   4      458.31      468.93     20.10 o 
   6  11   4      388.32      402.95     20.66 o 
   7  11   4        1.58       -6.64     14.59 o 
   8  11   4      133.69      163.47     19.00 o 
   9  11   4       50.21      111.19     77.71 o 
  -8  12   4       11.87      -10.85     11.30 o 
  -7  12   4      242.00      198.53     16.56 o 
  -6  12   4       81.06       64.19      9.50 o 
  -5  12   4      427.28      424.95     17.58 o 
  -4  12   4        9.85        4.55      5.23 o 
  -3  12   4      283.38      280.03     12.08 o 
  -2  12   4        0.30       -4.19      4.19 o 
  -1  12   4      237.00      247.75     10.70 o 
   0  12   4      108.36      104.08      6.96 o 
   1  12   4      172.81      168.80      9.64 o 
   2  12   4      545.12      587.83     14.83 o 
   3  12   4       60.79       40.63      7.91 o 
   4  12   4       80.07       95.09      8.38 o 
   5  12   4       64.90       73.89     10.85 o 
   6  12   4        0.37       -7.73      7.73 o 
   7  12   4      102.40       80.93     15.15 o 
   8  12   4       33.56       28.51     14.43 o 
  -8  13   4        4.37       20.04     13.89 o 
  -7  13   4      603.56      638.86     36.83 o 
  -6  13   4      202.66      201.36     18.27 o 
  -5  13   4     1037.54      986.63     24.44 o 
  -4  13   4        4.94        7.32      6.22 o 
  -3  13   4      634.08      649.56     16.58 o 
  -2  13   4       14.19        9.30      5.00 o 
  -1  13   4      954.42      924.38     19.00 o 
   0  13   4      110.31      124.79     10.48 o 
   1  13   4     3195.59     3200.95     39.47 o 
   2  13   4     1036.71     1098.35     23.58 o 
   3  13   4      464.56      473.55     20.80 o 
   4  13   4       48.90       68.49     10.08 o 
   5  13   4      122.78      117.30     12.77 o 
   6  13   4        2.54       -1.07      8.66 o 
   7  13   4       86.58      116.65     14.82 o 
   8  13   4       14.68       20.02     14.76 o 
  -8  14   4       70.11       65.29     16.17 o 
  -7  14   4      108.09      106.25     14.04 o 
  -6  14   4      167.34      180.87     15.57 o 
  -5  14   4      291.93      342.27     22.90 o 
  -4  14   4        1.46       -0.86      6.58 o 
  -3  14   4      240.37      214.73     11.68 o 
  -2  14   4        0.26       -2.51      4.94 o 
  -1  14   4       20.97       25.78      6.01 o 
   0  14   4        1.58        2.06      4.94 o 
   1  14   4     2089.84     2098.92     32.48 o 
   2  14   4      124.93      131.36     12.19 o 
   3  14   4      651.38      649.23     34.71 o 
   4  14   4       13.77        5.30      8.02 o 
   5  14   4        4.88        3.20      9.08 o 
   6  14   4        7.27       11.25      9.76 o 
   7  14   4      195.51      208.74     20.95 o 
   8  14   4       30.00       18.98     14.28 o 
  -7  15   4      315.92      310.91     21.91 o 
  -6  15   4      282.23      282.76     22.90 o 
  -5  15   4      819.04      805.25     23.45 o 
  -4  15   4      121.18      136.15     11.70 o 
  -3  15   4     1167.23     1163.20     25.36 o 
  -2  15   4      506.79      498.99     22.22 o 
  -1  15   4      583.99      570.80     16.97 o 
   0  15   4        7.01       18.69      6.06 o 
   1  15   4     1249.49     1185.22     32.97 o 
   2  15   4      316.58      336.64     18.17 o 
   3  15   4      635.29      745.52     46.21 o 
   4  15   4      145.64      133.59     13.88 o 
   5  15   4      450.41      512.77     34.53 o 
   6  15   4       17.71       10.32     10.48 o 
   7  15   4      117.16       81.80     16.65 o 
  -7  16   4       47.73       29.16     12.74 o 
  -6  16   4        7.53        8.03     11.34 o 
  -5  16   4      264.75      318.54     19.57 o 
  -4  16   4       67.58       47.35      9.05 o 
  -3  16   4        8.40       12.56      6.95 o 
  -2  16   4      175.86      161.49     11.53 o 
  -1  16   4       84.61       79.05      8.41 o 
   0  16   4       89.00       79.64      9.08 o 
   1  16   4      378.72      384.52     22.95 o 
   2  16   4       43.06       49.50      9.85 o 
   3  16   4       48.82       53.40     10.72 o 
   4  16   4       16.98        4.52      8.83 o 
   5  16   4        5.67       -2.29      9.32 o 
   6  16   4       15.95       21.91     11.47 o 
   7  16   4      175.00      167.40     20.77 o 
  -7  17   4       51.61       35.39     13.18 o 
  -6  17   4        0.58       18.57     10.36 o 
  -5  17   4      260.15      261.58     18.97 o 
  -4  17   4       10.13       23.14      8.64 o 
  -3  17   4     1265.27     1245.52     35.70 o 
  -2  17   4       19.80       27.55      7.16 o 
  -1  17   4     1286.19     1313.07     35.13 o 
   0  17   4       15.13        3.57      9.78 o 
   1  17   4      749.49      805.37     28.91 o 
   2  17   4       34.73       52.28     13.98 o 
   3  17   4      839.39      843.23     29.91 o 
   4  17   4       35.71       27.28     10.94 o 
   5  17   4      490.82      485.26     36.60 o 
   6  17   4        2.18        0.43     11.43 o 
  -6  18   4       15.62       16.88     11.26 o 
  -5  18   4       55.39       74.19     13.03 o 
  -4  18   4        2.77        2.20      8.81 o 
  -3  18   4       51.10       46.45      9.01 o 
  -2  18   4        0.74       -7.04      7.04 o 
  -1  18   4       38.26       17.40     10.57 o 
   0  18   4        1.98        0.52      9.06 o 
   1  18   4        4.21        3.68     10.31 o 
   2  18   4       99.59      115.63     19.08 o 
   3  18   4       93.87      104.66     15.73 o 
   4  18   4        8.98        1.44      9.98 o 
   5  18   4      179.28      154.03     22.89 o 
   6  18   4        0.27        6.15     12.23 o 
  -5  19   4      438.66      464.41     25.81 o 
  -4  19   4        0.19        7.35     10.13 o 
  -3  19   4      801.31      744.06     26.20 o 
  -2  19   4        0.50       -1.10      8.47 o 
  -1  19   4      883.85      921.68     41.63 o 
   0  19   4        0.17        7.10     10.26 o 
   1  19   4      260.17      263.94     29.88 o 
   2  19   4        4.25        9.26     13.48 o 
   3  19   4      245.19      232.74     23.47 o 
   4  19   4        2.91       -3.69     13.62 o 
   5  19   4      247.94      273.48     21.70 o 
  -5  20   4        1.12       16.13     12.17 o 
  -4  20   4        0.27       -3.03     11.58 o 
  -3  20   4       59.49       68.08     13.42 o 
  -2  20   4       27.13       45.49     13.32 o 
  -1  20   4        3.02        3.91     11.04 o 
   0  20   4       33.79       21.93     18.44 o 
   1  20   4        4.93       -9.35     10.42 o 
   2  20   4        0.45       -1.76     11.64 o 
   3  20   4      142.77      158.95     19.60 o 
   4  20   4        0.22       -0.24     25.10 o 
  -4  21   4        8.23       20.39     13.46 o 
  -3  21   4      244.94      206.80     24.60 o 
  -2  21   4        5.59       10.75     12.36 o 
  -1  21   4      603.38      627.98     36.67 o 
   0  21   4        5.40       -7.31     11.22 o 
   1  21   4      250.54      275.59     26.07 o 
   2  21   4       92.09      112.86     20.65 o 
   3  21   4      246.25      223.97     32.40 o 
  -2  22   4        0.86       -0.12     14.14 o 
  -1  22   4       26.94       18.87     14.56 o 
   0  22   4        0.02      -11.84     11.84 o 
   1  22   4        3.50       11.36     15.03 o 
   2  22   4       25.66       25.02     14.07 o 
  -9   0   5       27.19       14.30     12.69 o 
  -7   0   5      907.89      810.36     29.67 o 
  -5   0   5     1194.19     1135.46     31.13 o 
  -3   0   5     3339.04     3343.00     61.73 o 
  -1   0   5      421.80      391.19     10.95 o 
   1   0   5     9881.19    10263.61    128.87 o 
   3   0   5     3819.23     3556.45     53.03 o 
   5   0   5     3918.82     4066.23     62.72 o 
   7   0   5      472.44      556.05     25.87 o 
   9   0   5       71.76       22.85     19.17 o 
 -10   1   5       23.78       41.10     12.36 o 
  -9   1   5      329.15      316.98     19.56 o 
  -8   1   5       16.27       31.39      8.09 o 
  -7   1   5      838.11      856.12     21.34 o 
  -6   1   5       29.49       31.86      6.28 o 
  -5   1   5     4406.85     4179.78     53.52 o 
  -4   1   5       73.82       97.64      6.26 o 
  -3   1   5      161.56      141.87      5.41 o 
  -2   1   5        6.69       20.69      2.94 o 
  -1   1   5      450.12      463.51      9.38 o 
   0   1   5      701.43      656.73     14.12 o 
   1   1   5      283.29      279.25      7.67 o 
   2   1   5      623.58      584.19     10.45 o 
   3   1   5      507.02      505.28     13.08 o 
   4   1   5      168.65      149.22      7.15 o 
   5   1   5       17.04       19.79      4.75 o 
   6   1   5      131.96      110.81      8.37 o 
   7   1   5       12.85        9.32      6.69 o 
   8   1   5        0.13        4.97      7.28 o 
   9   1   5      123.89      126.89     20.22 o 
  10   1   5        4.88       23.17     16.86 o 
 -10   2   5       10.24      -10.95     10.95 o 
  -9   2   5        0.54       -6.19      9.64 o 
  -8   2   5      266.24      258.79     15.25 o 
  -7   2   5      186.77      226.85     13.35 o 
  -6   2   5        6.52        6.93      5.40 o 
  -5   2   5     1663.83     1612.60     27.31 o 
  -4   2   5       11.76        3.16      3.33 o 
  -3   2   5     1555.73     1395.62     19.69 o 
  -2   2   5       80.27       77.84      4.43 o 
  -1   2   5     4894.36     4829.28     45.98 o 
   0   2   5       10.64       10.86      2.32 o 
   1   2   5     4520.37     4587.75     47.94 o 
   2   2   5       97.23      122.08      5.27 o 
   3   2   5      373.29      363.53      8.78 o 
   4   2   5       66.49       74.75      5.37 o 
   5   2   5      902.38      884.71     15.85 o 
   6   2   5      245.61      277.57     12.15 o 
   7   2   5      215.90      205.10     12.31 o 
   8   2   5       17.51        7.26      7.76 o 
   9   2   5      146.00      153.29     20.98 o 
  10   2   5       27.23       50.08     18.68 o 
 -10   3   5        6.24       20.20     11.60 o 
  -9   3   5      454.56      417.92     28.08 o 
  -8   3   5       47.56       41.41      8.77 o 
  -7   3   5      567.45      591.49     20.06 o 
  -6   3   5       18.53       10.02      5.72 o 
  -5   3   5      306.41      345.62     11.24 o 
  -4   3   5      169.86      164.11      7.81 o 
  -3   3   5      203.77      197.63      7.24 o 
  -2   3   5      171.04      181.64      6.15 o 
  -1   3   5      525.94      583.78      9.80 o 
   0   3   5      608.44      569.50      9.15 o 
   1   3   5      207.21      214.15      7.31 o 
   2   3   5      337.86      347.91      7.61 o 
   3   3   5      229.48      211.80      7.21 o 
   4   3   5       62.48       65.34      5.21 o 
   5   3   5        7.05        5.14      4.58 o 
   6   3   5        0.14       -2.81      5.00 o 
   7   3   5       74.14       84.10     10.06 o 
   8   3   5       10.75       -4.07      8.25 o 
   9   3   5       34.08       33.99     12.87 o 
 -10   4   5       26.78       45.81     13.41 o 
  -9   4   5       62.33       86.21     14.64 o 
  -8   4   5       15.56       13.30      8.70 o 
  -7   4   5      228.76      230.08     13.44 o 
  -6   4   5      527.74      514.21     18.05 o 
  -5   4   5      349.90      356.74     11.69 o 
  -4   4   5      229.10      226.19      9.00 o 
  -3   4   5     1621.85     1657.53     20.49 o 
  -2   4   5     1056.99     1038.76     14.56 o 
  -1   4   5     3205.77     3308.96     33.84 o 
   0   4   5      127.90      153.86      6.61 o 
   1   4   5     1288.26     1201.66     18.49 o 
   2   4   5        1.09        6.66      3.21 o 
   3   4   5     1943.27     1842.13     22.36 o 
   4   4   5      333.17      347.77     12.23 o 
   5   4   5     1273.95     1226.17     21.52 o 
   6   4   5      331.59      327.53     13.76 o 
   7   4   5      306.75      288.44     13.54 o 
   8   4   5      120.34      150.16     13.82 o 
   9   4   5       69.38       57.30     16.04 o 
 -10   5   5       65.06       58.34     13.22 o 
  -9   5   5      217.01      198.72     24.59 o 
  -8   5   5      247.12      262.89     17.97 o 
  -7   5   5     1419.52     1382.03     32.22 o 
  -6   5   5       63.18       69.63      8.01 o 
  -5   5   5      686.76      748.20     18.00 o 
  -4   5   5      564.75      540.40     12.65 o 
  -3   5   5     2593.32     2618.98     29.21 o 
  -2   5   5     1853.59     1809.52     22.81 o 
  -1   5   5     2388.79     2418.25     26.65 o 
   0   5   5      979.54      965.35     13.40 o 
   1   5   5       34.04       34.33      4.60 o 
   2   5   5      193.93      181.03      9.05 o 
   3   5   5       13.04       11.88      3.77 o 
   4   5   5        0.02        0.54      4.18 o 
   5   5   5       99.73      109.34      8.06 o 
   6   5   5       95.26       99.44      8.77 o 
   7   5   5       28.34       28.98      7.13 o 
   8   5   5        1.12        3.10      7.93 o 
   9   5   5        0.57        8.59     11.61 o 
  -9   6   5        4.99        2.24     11.15 o 
  -8   6   5      115.70      117.88     13.88 o 
  -7   6   5       43.44       24.62     13.01 o 
  -6   6   5       14.76       19.70      7.70 o 
  -5   6   5      286.99      255.39     10.97 o 
  -4   6   5      929.39      890.42     16.72 o 
  -3   6   5     1024.41     1021.52     15.29 o 
  -2   6   5      367.44      356.49      8.39 o 
  -1   6   5     6089.33     6226.33     59.09 o 
   0   6   5      132.86      144.07      5.80 o 
   1   6   5      857.00      861.84     15.80 o 
   2   6   5      605.67      605.48     14.56 o 
   3   6   5      979.02      957.32     16.68 o 
   4   6   5      968.71      985.84     18.24 o 
   5   6   5     1093.97     1089.09     20.55 o 
   6   6   5       32.41       23.91      6.32 o 
   7   6   5      647.28      673.60     26.12 o 
   8   6   5       12.93       12.73      8.59 o 
   9   6   5        1.40       -5.75     11.57 o 
  -9   7   5       96.47       93.37     14.41 o 
  -8   7   5      232.82      267.18     18.67 o 
  -7   7   5     1048.07     1100.71     29.52 o 
  -6   7   5     1156.61     1162.02     31.15 o 
  -5   7   5       81.98       88.51      7.16 o 
  -4   7   5      652.93      659.03     14.34 o 
  -3   7   5     1874.27     1836.86     23.16 o 
  -2   7   5      486.39      515.23     11.12 o 
  -1   7   5     2525.88     2535.55     28.57 o 
   0   7   5      781.48      825.69     12.99 o 
   1   7   5       79.68       84.76      5.49 o 
   2   7   5       70.90       85.26      5.10 o 
   3   7   5       66.25       72.67      5.86 o 
   4   7   5       24.97       28.22      5.16 o 
   5   7   5       28.13       17.87      5.46 o 
   6   7   5       22.89       14.43      6.13 o 
   7   7   5       61.83       61.05      9.18 o 
   8   7   5      109.43       63.98     13.62 o 
   9   7   5        2.91       13.04     14.58 o 
  -9   8   5        3.37        4.92      9.49 o 
  -8   8   5       10.29       12.71     12.08 o 
  -7   8   5       67.47       46.80     10.78 o 
  -6   8   5       24.19       19.36      9.53 o 
  -5   8   5       92.13       86.80      8.63 o 
  -4   8   5      154.28      160.20      8.49 o 
  -3   8   5     2522.80     2422.82     29.81 o 
  -2   8   5      765.34      774.95     13.38 o 
  -1   8   5     9356.93     9609.54     88.65 o 
   0   8   5      617.59      570.49     11.01 o 
   1   8   5      350.35      366.24     10.62 o 
   2   8   5      212.19      191.08      7.87 o 
   3   8   5        8.00       11.99      4.56 o 
   4   8   5      330.24      330.14     11.84 o 
   5   8   5      249.36      272.84     12.18 o 
   6   8   5      231.28      256.67     14.46 o 
   7   8   5      718.05      721.12     22.07 o 
   8   8   5       94.16      126.31     16.76 o 
   9   8   5        1.17       -4.35     12.19 o 
  -9   9   5      307.25      305.75     30.46 o 
  -8   9   5      257.40      303.92     20.04 o 
  -7   9   5      178.17      198.62     23.91 o 
  -6   9   5      901.46      896.56     22.61 o 
  -5   9   5      898.46      846.40     20.69 o 
  -4   9   5      309.53      316.77     14.04 o 
  -3   9   5        4.32       15.09      4.44 o 
  -2   9   5      751.34      730.29     13.22 o 
  -1   9   5       49.97       67.29      5.19 o 
   0   9   5      799.03      759.32     13.41 o 
   1   9   5        3.22        2.31      3.34 o 
   2   9   5       16.23       13.96      4.17 o 
   3   9   5       11.00        5.35      4.28 o 
   4   9   5       41.50       36.31      5.92 o 
   5   9   5       64.03       52.31      8.72 o 
   6   9   5       66.83       56.96      9.78 o 
   7   9   5      262.35      266.75     18.61 o 
   8   9   5       16.10        9.29     11.54 o 
   9   9   5       27.97       15.55     14.23 o 
  -9  10   5       10.66        9.56     13.16 o 
  -8  10   5        1.42        3.57      9.45 o 
  -7  10   5      147.78      151.26     14.80 o 
  -6  10   5      122.76      121.75     11.45 o 
  -5  10   5      283.87      319.51     17.35 o 
  -4  10   5        4.20        2.58      5.43 o 
  -3  10   5      531.87      587.35     14.25 o 
  -2  10   5      560.80      572.36     13.72 o 
  -1  10   5      419.47      430.87     10.57 o 
   0  10   5     1545.10     1516.92     21.10 o 
   1  10   5      546.80      569.35     11.65 o 
   2  10   5     1202.77     1139.27     23.09 o 
   3  10   5      675.95      684.99     15.54 o 
   4  10   5      497.83      517.41     20.62 o 
   5  10   5      382.90      376.53     21.17 o 
   6  10   5      308.33      272.22     17.38 o 
   7  10   5      322.59      349.16     20.60 o 
   8  10   5       90.94       57.34     13.91 o 
   9  10   5       15.75       -0.80     32.81 o 
  -9  11   5       79.20       61.87     19.66 o 
  -8  11   5      191.47      168.28     16.58 o 
  -7  11   5      408.19      456.26     23.50 o 
  -6  11   5      300.68      317.69     18.24 o 
  -5  11   5      787.40      810.06     21.60 o 
  -4  11   5      422.83      479.06     16.67 o 
  -3  11   5      532.67      555.89     14.44 o 
  -2  11   5      700.52      687.76     15.56 o 
  -1  11   5      198.86      179.52      8.30 o 
   0  11   5      391.08      407.46     10.97 o 
   1  11   5      248.41      250.20     10.12 o 
   2  11   5      153.51      158.72     10.60 o 
   3  11   5       26.03       31.31      6.96 o 
   4  11   5        1.21       -2.30      6.08 o 
   5  11   5        4.67        6.03      6.85 o 
   6  11   5       61.31       61.36     10.93 o 
   7  11   5        5.43        3.26      9.60 o 
   8  11   5       54.63       41.54     15.40 o 
  -8  12   5       19.09       28.04     13.64 o 
  -7  12   5       18.75       26.73     10.92 o 
  -6  12   5      420.58      407.74     19.22 o 
  -5  12   5      315.67      291.90     15.54 o 
  -4  12   5      402.41      391.69     16.67 o 
  -3  12   5      313.18      344.12     13.22 o 
  -2  12   5      608.94      580.54     14.87 o 
  -1  12   5       75.94       82.12      7.20 o 
   0  12   5      994.05     1023.80     17.74 o 
   1  12   5     1041.66     1058.97     41.61 o 
   2  12   5     2088.77     2104.83     34.80 o 
   3  12   5      370.37      342.70     15.90 o 
   4  12   5      497.39      457.97     17.96 o 
   5  12   5       70.37       68.31     10.89 o 
   6  12   5       65.96       58.67     11.60 o 
   7  12   5       28.04       20.60     11.18 o 
   8  12   5       34.60       11.11     15.12 o 
  -8  13   5      122.32      118.43     23.33 o 
  -7  13   5       53.50       75.67     12.61 o 
  -6  13   5     1050.43     1025.93     28.33 o 
  -5  13   5      172.79      193.36     16.22 o 
  -4  13   5     1116.94     1112.94     25.46 o 
  -3  13   5      147.49      127.74     10.73 o 
  -2  13   5        2.20       10.00      5.14 o 
  -1  13   5       34.04       36.63      6.26 o 
   0  13   5      105.35      109.46      9.01 o 
   1  13   5     1105.46     1100.78     24.28 o 
   2  13   5      172.23      198.33     12.30 o 
   3  13   5        6.72       13.88      7.48 o 
   4  13   5       16.68       21.62      8.34 o 
   5  13   5       14.68       18.67      9.14 o 
   6  13   5       56.77       31.97     10.69 o 
   7  13   5        0.04      -10.95     10.95 o 
   8  13   5       14.15       23.66     14.88 o 
  -8  14   5        3.48       17.84     13.66 o 
  -7  14   5       20.46       16.63     14.54 o 
  -6  14   5      146.64      130.19     13.00 o 
  -5  14   5      209.32      210.20     14.38 o 
  -4  14   5      234.52      224.64     14.14 o 
  -3  14   5        4.24        1.76      5.87 o 
  -2  14   5      312.90      286.78     13.98 o 
  -1  14   5      213.43      236.23     12.87 o 
   0  14   5      126.04      120.62      9.72 o 
   1  14   5      521.57      518.38     17.28 o 
   2  14   5      802.06      816.89     24.45 o 
   3  14   5       13.96        8.53      7.92 o 
   4  14   5      368.13      381.98     20.69 o 
   5  14   5       58.69       62.33     11.55 o 
   6  14   5      222.71      321.55     23.73 o 
   7  14   5        6.72        2.32     11.38 o 
  -7  15   5       29.79       38.03     14.55 o 
  -6  15   5      731.73      782.53     25.44 o 
  -5  15   5      103.43      100.18     11.16 o 
  -4  15   5      909.69      836.42     23.13 o 
  -3  15   5       98.30      113.92     10.02 o 
  -2  15   5      111.97      137.12     11.92 o 
  -1  15   5       52.62       58.29     10.33 o 
   0  15   5     1289.42     1307.95     39.91 o 
   1  15   5        7.05       19.07      8.51 o 
   2  15   5     1111.22     1135.68     29.59 o 
   3  15   5        0.01       -6.80      7.89 o 
   4  15   5       32.42       11.91     12.83 o 
   5  15   5        0.00       -0.50      9.48 o 
   6  15   5        5.08       18.47     11.63 o 
   7  15   5        0.65       -4.71     11.38 o 
  -7  16   5       50.26       63.09     21.52 o 
  -6  16   5        4.50       -3.02      9.15 o 
  -5  16   5       75.45       62.34     10.78 o 
  -4  16   5      124.01      134.82     12.35 o 
  -3  16   5       41.85       29.07      9.07 o 
  -2  16   5     1422.06     1398.12     29.62 o 
  -1  16   5       86.01       72.71     12.86 o 
   0  16   5     1127.14     1121.38     28.95 o 
   1  16   5      106.88      104.98     13.96 o 
   2  16   5      525.18      569.72     28.70 o 
   3  16   5       13.82       10.97      9.07 o 
   4  16   5      377.22      399.14     22.87 o 
   5  16   5       84.48      112.56     15.12 o 
   6  16   5      245.93      230.87     19.66 o 
  -6  17   5      180.59      178.26     17.43 o 
  -5  17   5        3.05       -3.62      8.78 o 
  -4  17   5      574.65      533.36     22.82 o 
  -3  17   5        3.23       10.85      7.72 o 
  -2  17   5      381.54      403.78     22.61 o 
  -1  17   5        9.47        8.30      8.87 o 
   0  17   5      136.98      144.87     15.90 o 
   1  17   5      391.39      335.52     22.72 o 
   2  17   5       94.69      103.00     14.66 o 
   3  17   5       17.95       22.73     10.19 o 
   4  17   5        1.99       -1.05      9.64 o 
   5  17   5        0.83       -9.48      9.89 o 
   6  17   5        2.03       -7.44     13.25 o 
  -6  18   5        2.11        4.24     11.49 o 
  -5  18   5        3.74       -0.02     10.06 o 
  -4  18   5      222.38      209.97     17.29 o 
  -3  18   5        8.37        3.99      9.00 o 
  -2  18   5      938.32      912.28     31.51 o 
  -1  18   5       34.57       28.87     11.57 o 
   0  18   5      594.20      608.76     30.31 o 
   1  18   5       15.80        8.87     11.10 o 
   2  18   5      221.93      258.61     21.54 o 
   3  18   5       17.67       16.97     11.72 o 
   4  18   5      337.85      343.74     28.68 o 
   5  18   5       16.15       19.62     13.84 o 
  -5  19   5        2.69        7.59     12.21 o 
  -4  19   5       98.21       79.37     13.45 o 
  -3  19   5        0.24       -7.99      9.43 o 
  -2  19   5      331.33      346.59     24.33 o 
  -1  19   5        9.31       32.45     13.07 o 
   0  19   5      124.31      150.78     23.03 o 
   1  19   5        0.53       -5.22     10.13 o 
   2  19   5        3.27       -4.47     11.91 o 
   3  19   5       13.55        9.80     12.83 o 
   4  19   5        4.06        1.33     12.75 o 
   5  19   5        5.51        7.57     12.50 o 
  -4  20   5      233.21      238.88     38.71 o 
  -3  20   5        2.32       -7.04      9.95 o 
  -2  20   5      428.38      391.24     30.32 o 
  -1  20   5       19.94        4.99     10.75 o 
   0  20   5      251.92      224.02     21.81 o 
   1  20   5       45.41       45.84     14.83 o 
   2  20   5      146.70      139.98     18.71 o 
   3  20   5       23.87        7.39     13.34 o 
   4  20   5      257.14      281.88     25.52 o 
  -3  21   5       11.63       -0.28     16.85 o 
  -2  21   5      172.66      198.57     23.15 o 
  -1  21   5       13.60        1.29     12.71 o 
   0  21   5      238.43      241.74     26.59 o 
   1  21   5        9.23       11.52     12.53 o 
   2  21   5       41.13       52.00     15.58 o 
   3  21   5       34.82       76.69     18.60 o 
  -1  22   5       41.13       79.55     16.85 o 
   0  22   5      353.16      376.83     32.40 o 
   1  22   5       39.90       21.82     15.16 o 
 -10   0   6      398.98      490.48     55.87 o 
  -8   0   6      767.81      749.49     44.92 o 
  -6   0   6     4960.47     4630.76     85.79 o 
  -4   0   6     9556.68     9523.09    124.44 o 
  -2   0   6     2038.40     2079.85     34.10 o 
   0   0   6     2256.23     2263.04     35.47 o 
   2   0   6     9657.95     9205.00    119.83 o 
   4   0   6       45.22       22.72      6.76 o 
   6   0   6       23.01       27.97      9.88 o 
   8   0   6       17.36       26.23     13.02 o 
 -10   1   6        1.99       -3.17     11.24 o 
  -9   1   6       59.75       71.14     11.31 o 
  -8   1   6       23.15       19.86      8.22 o 
  -7   1   6        0.11        0.39      6.69 o 
  -6   1   6      100.01       85.78     13.51 o 
  -5   1   6      211.25      189.06     10.88 o 
  -4   1   6      818.43      809.01     15.29 o 
  -3   1   6      105.85      111.78      5.68 o 
  -2   1   6      731.81      731.25     12.06 o 
  -1   1   6       23.70       23.60      3.29 o 
   0   1   6     1737.66     1683.41     20.14 o 
   1   1   6      317.70      342.49      7.83 o 
   2   1   6    18605.43    17920.07    157.57 o 
   3   1   6       51.77       54.89      5.59 o 
   4   1   6      922.65      895.99     16.19 o 
   5   1   6       63.09       55.30      6.06 o 
   6   1   6      260.45      272.61     12.48 o 
   7   1   6       13.99       14.23      7.22 o 
   8   1   6      255.80      208.05     14.31 o 
   9   1   6       22.57       32.72     11.94 o 
 -10   2   6      211.67      192.90     18.49 o 
  -9   2   6       74.03       83.52     12.88 o 
  -8   2   6      477.00      446.67     19.67 o 
  -7   2   6        2.96        2.05      7.89 o 
  -6   2   6     1896.66     1783.62     31.41 o 
  -5   2   6       68.63       70.43      7.47 o 
  -4   2   6     2804.74     2847.00     35.47 o 
  -3   2   6       42.69       61.70      4.47 o 
  -2   2   6      914.41      950.42     14.92 o 
  -1   2   6      224.12      219.00      6.77 o 
   0   2   6     1079.30      982.04     13.77 o 
   1   2   6     1773.46     1737.79     20.69 o 
   2   2   6     4211.57     3932.66     54.70 o 
   3   2   6      184.92      194.31      7.72 o 
   4   2   6      147.47      154.58     10.00 o 
   5   2   6        0.74        5.87      4.82 o 
   6   2   6       15.91        5.75      6.41 o 
   7   2   6        9.18       14.80      7.49 o 
   8   2   6        1.78        5.86      8.81 o 
   9   2   6        5.26       12.53     11.77 o 
 -10   3   6      138.28      168.47     17.58 o 
  -9   3   6        1.04       -1.02      9.33 o 
  -8   3   6        5.20        4.47      9.85 o 
  -7   3   6      150.04      150.04     11.65 o 
  -6   3   6      346.25      346.71     15.35 o 
  -5   3   6       20.44       27.31      6.93 o 
  -4   3   6      406.92      422.80     11.43 o 
  -3   3   6      478.69      451.51      9.59 o 
  -2   3   6      437.11      442.37      9.30 o 
  -1   3   6      164.84      161.89      6.17 o 
   0   3   6      428.85      456.92      8.96 o 
   1   3   6      399.63      407.07     10.92 o 
   2   3   6     1033.84     1089.19     17.82 o 
   3   3   6      355.87      375.10      9.61 o 
   4   3   6      688.01      701.61     15.25 o 
   5   3   6       88.32      110.50      8.25 o 
   6   3   6      620.24      624.68     16.52 o 
   7   3   6       90.43       75.06      8.79 o 
   8   3   6      174.68      178.16     18.09 o 
   9   3   6        0.88       -9.97     11.18 o 
  -9   4   6      103.13       85.94     16.02 o 
  -8   4   6      594.05      566.50     25.19 o 
  -7   4   6       85.33       86.38     11.85 o 
  -6   4   6     1282.52     1258.32     29.41 o 
  -5   4   6       78.00       89.90      8.45 o 
  -4   4   6     2602.21     2527.81     33.01 o 
  -3   4   6      398.13      355.86     11.17 o 
  -2   4   6     4057.64     4003.77     41.05 o 
  -1   4   6      313.11      312.42      7.77 o 
   0   4   6     2375.76     2411.45     29.57 o 
   1   4   6       33.06       37.10      4.44 o 
   2   4   6      640.66      627.03     13.02 o 
   3   4   6       51.24       50.96      5.78 o 
   4   4   6      424.21      421.79     12.15 o 
   5   4   6       32.72       46.03      6.69 o 
   6   4   6        8.88        7.20      5.55 o 
   7   4   6       12.63        7.27      7.09 o 
   8   4   6       10.36       23.47     10.03 o 
   9   4   6        7.46        7.24     12.31 o 
  -9   5   6       77.70       81.06     13.94 o 
  -8   5   6       37.66       57.40     11.25 o 
  -7   5   6        6.95       -0.50      7.65 o 
  -6   5   6      211.15      210.92     12.38 o 
  -5   5   6      964.29      928.93     18.57 o 
  -4   5   6        8.80        4.88      3.96 o 
  -3   5   6        0.34        4.13      3.41 o 
  -2   5   6     1509.01     1498.53     21.86 o 
  -1   5   6     1766.55     1769.71     21.81 o 
   0   5   6     6364.89     6099.85     63.22 o 
   1   5   6      154.88      158.92      7.38 o 
   2   5   6     1105.28      988.02     16.89 o 
   3   5   6        1.36        7.06      3.79 o 
   4   5   6     1174.76     1109.98     19.76 o 
   5   5   6      128.37      129.86      8.82 o 
   6   5   6      437.91      408.60     17.13 o 
   7   5   6       47.33       37.20      8.43 o 
   8   5   6      283.42      276.47     20.39 o 
   9   5   6       10.19       -4.71     16.53 o 
  -9   6   6      113.59      121.64     24.76 o 
  -8   6   6      924.44      878.61     28.22 o 
  -7   6   6      186.72      201.71     17.94 o 
  -6   6   6     1795.38     1747.73     36.03 o 
  -5   6   6        2.76       -0.24      4.41 o 
  -4   6   6     2200.57     2231.22     32.70 o 
  -3   6   6      462.51      457.92     10.94 o 
  -2   6   6     1044.69      999.50     15.47 o 
  -1   6   6      852.81      870.32     13.97 o 
   0   6   6     1360.44     1322.65     20.67 o 
   1   6   6      218.69      256.19     11.20 o 
   2   6   6       61.71       68.51      5.41 o 
   3   6   6        1.89       -4.68      4.68 o 
   4   6   6      348.44      318.72     14.38 o 
   5   6   6       18.03       28.47      6.77 o 
   6   6   6        0.49       -6.06      6.06 o 
   7   6   6       57.66       57.62      9.72 o 
   8   6   6        3.36       10.73      9.19 o 
   9   6   6       14.90       15.31     14.79 o 
  -9   7   6       23.68       24.99     11.78 o 
  -8   7   6        6.43        0.13      8.90 o 
  -7   7   6       12.40        8.05      8.20 o 
  -6   7   6      160.87      160.37     13.16 o 
  -5   7   6       11.60       12.21      5.68 o 
  -4   7   6     1577.01     1513.49     24.07 o 
  -3   7   6      164.62      164.19      7.87 o 
  -2   7   6      884.13      831.96     16.66 o 
  -1   7   6     1388.67     1501.18     20.21 o 
   0   7   6     2083.09     2138.56     29.36 o 
   1   7   6      126.86      138.22      7.45 o 
   2   7   6      174.20      208.47     10.94 o 
   3   7   6       14.84       21.17      5.55 o 
   4   7   6     1216.35     1320.20     26.66 o 
   5   7   6       70.33       66.83      8.60 o 
   6   7   6      258.64      261.29     14.35 o 
   7   7   6      137.28      125.29     13.38 o 
   8   7   6      376.57      320.07     26.32 o 
   9   7   6       44.21       51.45     17.08 o 
  -9   8   6      262.72      288.31     28.90 o 
  -8   8   6       87.31       67.62     11.39 o 
  -7   8   6      828.92      819.41     28.69 o 
  -6   8   6      792.26      869.24     27.16 o 
  -5   8   6      384.73      398.80     16.14 o 
  -4   8   6     1965.63     2051.92     36.22 o 
  -3   8   6      385.19      372.92     10.41 o 
  -2   8   6     1964.08     1940.60     24.84 o 
  -1   8   6       84.55       62.01      5.04 o 
   0   8   6     2878.17     2807.98     31.78 o 
   1   8   6      529.24      519.88     15.15 o 
   2   8   6      162.92      172.94     11.00 o 
   3   8   6      545.85      548.39     16.31 o 
   4   8   6      184.44      201.94     12.12 o 
   5   8   6      119.43      111.81     10.30 o 
   6   8   6        9.74       21.71      7.74 o 
   7   8   6       54.57       44.54      9.68 o 
   8   8   6        7.56       -7.33      9.85 o 
   9   8   6        0.48      -13.12     13.12 o 
  -9   9   6      129.53      131.22     16.82 o 
  -8   9   6       42.04       22.12     10.57 o 
  -7   9   6        7.71       26.41      9.59 o 
  -6   9   6      120.01       94.68     11.22 o 
  -5   9   6      846.63      787.09     20.60 o 
  -4   9   6      284.31      289.45     13.95 o 
  -3   9   6       30.01       21.36      5.45 o 
  -2   9   6      276.57      250.75      9.07 o 
  -1   9   6      320.42      295.48      9.41 o 
   0   9   6      904.96      911.85     16.12 o 
   1   9   6     1045.01      996.58     17.93 o 
   2   9   6      200.61      211.03     12.14 o 
   3   9   6     1230.46     1307.08     25.94 o 
   4   9   6      905.24      896.03     21.87 o 
   5   9   6      387.27      393.41     17.51 o 
   6   9   6      179.88      183.18     13.96 o 
   7   9   6      105.50      104.78     12.66 o 
   8   9   6      167.99      153.07     23.80 o 
  -9  10   6       18.39       -2.53     12.14 o 
  -8  10   6       73.07       75.86     12.76 o 
  -7  10   6      458.72      490.99     24.24 o 
  -6  10   6      726.77      699.73     29.22 o 
  -5  10   6      953.52      995.08     28.20 o 
  -4  10   6      736.64      725.02     19.24 o 
  -3  10   6     1475.06     1429.66     23.85 o 
  -2  10   6      559.57      517.03     22.54 o 
  -1  10   6      455.69      451.21     11.41 o 
   0  10   6     1310.08     1308.77     21.69 o 
   1  10   6       68.17       78.99      7.21 o 
   2  10   6      288.59      317.11     14.74 o 
   3  10   6      107.96      106.41     15.32 o 
   4  10   6       20.44       25.14      7.32 o 
   5  10   6        5.92        5.72      6.88 o 
   6  10   6       26.12       23.46      8.75 o 
   7  10   6       10.60        5.29      9.39 o 
   8  10   6       15.03       14.14     12.57 o 
  -8  11   6       24.95       22.63     11.83 o 
  -7  11   6        6.48       -0.83      9.63 o 
  -6  11   6       20.17       10.38      8.76 o 
  -5  11   6      319.59      309.46     15.92 o 
  -4  11   6        6.02        5.63      6.12 o 
  -3  11   6        9.37       13.96      6.89 o 
  -2  11   6       46.50       44.13      6.09 o 
  -1  11   6      464.39      493.72     13.44 o 
   0  11   6       58.99       61.90      6.89 o 
   1  11   6     1095.37     1131.90     23.60 o 
   2  11   6      572.26      547.96     17.23 o 
   3  11   6      482.33      494.21     22.20 o 
   4  11   6      309.38      325.01     16.04 o 
   5  11   6      158.91      161.83     14.44 o 
   6  11   6       87.60      114.60     13.79 o 
   7  11   6       24.90       23.46     11.74 o 
   8  11   6       52.47       29.06     15.72 o 
  -8  12   6       29.12       22.92     11.54 o 
  -7  12   6      546.86      597.11     27.75 o 
  -6  12   6      366.60      387.91     20.69 o 
  -5  12   6     1287.59     1318.21     28.88 o 
  -4  12   6      389.06      425.53     17.97 o 
  -3  12   6      836.61      882.86     19.23 o 
  -2  12   6       23.07       25.44      6.24 o 
  -1  12   6      807.75      774.88     18.91 o 
   0  12   6       59.84       53.21      6.50 o 
   1  12   6      749.84      750.42     19.61 o 
   2  12   6      218.47      222.56     13.17 o 
   3  12   6      605.68      601.75     19.14 o 
   4  12   6       36.86       42.12     11.35 o 
   5  12   6        7.76       -6.39      8.15 o 
   6  12   6        3.04        6.93      9.00 o 
   7  12   6        0.59       26.05     10.71 o 
   8  12   6        0.30        5.08     14.61 o 
  -8  13   6       17.80       -0.28     11.44 o 
  -7  13   6       62.70       71.39     12.69 o 
  -6  13   6      155.86      158.94     13.74 o 
  -5  13   6       46.43       45.71      8.91 o 
  -4  13   6      333.92      339.02     16.71 o 
  -3  13   6        9.51        8.16      5.76 o 
  -2  13   6      131.07      122.35     10.08 o 
  -1  13   6       30.62       23.98      6.52 o 
   0  13   6       12.11       12.89      7.11 o 
   1  13   6      648.07      652.52     19.28 o 
   2  13   6      944.54      947.56     34.80 o 
   3  13   6      367.10      366.68     19.66 o 
   4  13   6       33.08       19.60      8.67 o 
   5  13   6      279.25      324.61     25.37 o 
   6  13   6       15.71       39.26     11.27 o 
   7  13   6      129.69      133.91     16.23 o 
  -7  14   6       27.58       21.38     11.37 o 
  -6  14   6       58.97       63.47     11.28 o 
  -5  14   6      738.41      696.78     22.58 o 
  -4  14   6      386.55      362.38     17.73 o 
  -3  14   6      674.60      642.27     19.39 o 
  -2  14   6      305.44      347.98     16.09 o 
  -1  14   6      110.30      113.41     10.07 o 
   0  14   6        0.82        5.26      6.75 o 
   1  14   6        1.84       12.67      7.52 o 
   2  14   6      152.52      153.83     12.00 o 
   3  14   6      143.32      146.11     14.01 o 
   4  14   6        0.15        5.33     10.31 o 
   5  14   6        1.43       13.61      9.54 o 
   6  14   6        0.88       -9.17     10.21 o 
   7  14   6        0.08        6.19     12.42 o 
  -7  15   6       56.20       49.67     13.72 o 
  -6  15   6       55.43       42.74     10.82 o 
  -5  15   6        0.70        1.00      8.07 o 
  -4  15   6       54.44       33.13     10.99 o 
  -3  15   6        4.43       -7.00      7.12 o 
  -2  15   6       25.04       27.27      7.68 o 
  -1  15   6      154.24      132.43     10.96 o 
   0  15   6       16.01       17.49      8.22 o 
   1  15   6     1298.76     1341.63     32.34 o 
   2  15   6      285.48      359.23     20.06 o 
   3  15   6      448.75      526.53     26.52 o 
   4  15   6        0.54       -9.18      9.18 o 
   5  15   6      319.46      357.62     22.58 o 
   6  15   6        6.31        7.59     11.05 o 
   7  15   6      180.82      186.04     19.93 o 
  -6  16   6      113.18      138.19     14.64 o 
  -5  16   6      650.09      650.68     30.75 o 
  -4  16   6        2.42        7.54      8.53 o 
  -3  16   6     1422.99     1295.89     32.60 o 
  -2  16   6       29.57       24.56      9.60 o 
  -1  16   6      831.61      873.19     26.04 o 
   0  16   6        5.15       -3.62      7.40 o 
   1  16   6       43.26       37.26     15.82 o 
   2  16   6      128.09      162.67     17.20 o 
   3  16   6      198.04      174.87     15.82 o 
   4  16   6       30.06       42.77     11.84 o 
   5  16   6        0.41       -4.84     10.59 o 
   6  16   6        2.64        7.62     12.17 o 
  -6  17   6        0.37       16.69     13.04 o 
  -5  17   6       22.79       11.80     12.68 o 
  -4  17   6       34.66       38.61     11.15 o 
  -3  17   6      158.01      203.75     21.01 o 
  -2  17   6       15.77        8.53      8.78 o 
  -1  17   6      428.03      443.29     23.55 o 
   0  17   6       11.25       -7.23      8.39 o 
   1  17   6      383.97      420.77     25.36 o 
   2  17   6       40.09       28.49     11.80 o 
   3  17   6       48.21       57.42     14.21 o 
   4  17   6        0.20        7.18     10.74 o 
   5  17   6      120.57      132.82     16.82 o 
   6  17   6        1.14        2.72     12.80 o 
  -5  18   6      286.31      299.43     21.09 o 
  -4  18   6        8.43       15.32     11.07 o 
  -3  18   6      240.80      270.83     19.83 o 
  -2  18   6        2.14       -7.28      8.46 o 
  -1  18   6      384.85      386.96     21.90 o 
   0  18   6        6.87       18.12     10.70 o 
   1  18   6      150.33      125.11     19.55 o 
   2  18   6        0.20       11.90     12.58 o 
   3  18   6       58.24       52.25     14.10 o 
   4  18   6        3.46       -9.13     12.33 o 
   5  18   6        5.69        1.98     11.77 o 
  -5  19   6       17.07       43.00     14.61 o 
  -4  19   6        3.96        4.38     10.91 o 
  -3  19   6       52.40       38.60     13.71 o 
  -2  19   6        1.50       -9.33      9.33 o 
  -1  19   6      322.54      351.39     25.34 o 
   0  19   6       26.45       22.29     11.94 o 
   1  19   6      108.00      109.52     16.44 o 
   2  19   6       11.13       -1.90     12.52 o 
   3  19   6      139.93      135.15     18.88 o 
   4  19   6        5.89       19.02     14.67 o 
  -4  20   6        6.35        7.26     11.90 o 
  -3  20   6      269.39      275.97     27.88 o 
  -2  20   6        9.98       19.65     13.41 o 
  -1  20   6      217.75      225.16     21.20 o 
   0  20   6       88.32      130.78     19.08 o 
   1  20   6      113.35      106.85     23.36 o 
   2  20   6       46.16       64.07     16.27 o 
   3  20   6        7.25        8.34     19.47 o 
  -2  21   6       31.44       54.79     17.70 o 
  -1  21   6      415.47      432.83     28.96 o 
   0  21   6        4.35        8.79     13.65 o 
   1  21   6      124.52       97.21     17.91 o 
   2  21   6       50.63       23.29     17.35 o 
  -9   0   7      457.11      486.56     32.15 o 
  -7   0   7      492.63      494.24     36.67 o 
  -5   0   7      230.44      252.22     18.04 o 
  -3   0   7      198.13      188.49     13.19 o 
  -1   0   7      106.96      114.20     11.78 o 
   1   0   7      795.12      830.70     19.15 o 
   3   0   7     1131.82     1056.35     26.50 o 
   5   0   7      246.14      296.76     42.12 o 
   7   0   7        1.98        9.84     10.72 o 
   9   0   7       31.09       18.56     17.41 o 
  -9   1   7      199.00      210.13     17.73 o 
  -8   1   7        7.67        0.55      8.88 o 
  -7   1   7       35.88       47.01      8.58 o 
  -6   1   7       76.91       66.98      8.87 o 
  -5   1   7     3002.18     2956.80     55.02 o 
  -4   1   7      295.39      309.99     15.03 o 
  -3   1   7     2723.66     2784.92     35.68 o 
  -2   1   7      639.30      620.53     11.72 o 
  -1   1   7     2359.23     2262.67     31.60 o 
   0   1   7       68.22       62.88      4.61 o 
   1   1   7       13.23       23.70      3.65 o 
   2   1   7      199.91      163.05      7.19 o 
   3   1   7      599.53      615.79     14.02 o 
   4   1   7       27.86       25.05      5.10 o 
   5   1   7      121.37      109.62      8.63 o 
   6   1   7        0.04        1.62      6.30 o 
   7   1   7        0.53        8.04      8.26 o 
   8   1   7        0.01      -10.00     10.56 o 
   9   1   7        0.53       -7.59     10.61 o 
  -9   2   7       40.51       35.01     10.98 o 
  -8   2   7        7.73        1.25      7.93 o 
  -7   2   7       10.57        2.19      6.54 o 
  -6   2   7       68.70       70.07      8.62 o 
  -5   2   7        6.08        2.28      5.27 o 
  -4   2   7      110.83      123.19      7.75 o 
  -3   2   7        4.90        7.96      3.57 o 
  -2   2   7      186.41      190.83      7.56 o 
  -1   2   7      179.88      190.31      7.12 o 
   0   2   7      369.69      386.73      8.72 o 
   1   2   7      235.62      243.35      7.65 o 
   2   2   7      551.30      594.36     11.75 o 
   3   2   7     1216.93     1264.34     19.77 o 
   4   2   7       72.22       75.27      6.96 o 
   5   2   7      313.83      308.34     12.90 o 
   6   2   7       13.86       10.80      6.96 o 
   7   2   7       83.86       76.92     16.99 o 
   8   2   7       10.26       11.73      9.67 o 
   9   2   7       92.76       62.58     15.26 o 
  -9   3   7      170.11      171.93     16.65 o 
  -8   3   7       16.63       15.86      9.26 o 
  -7   3   7      467.79      486.96     19.37 o 
  -6   3   7      177.62      190.40     12.39 o 
  -5   3   7     1527.63     1476.97     27.31 o 
  -4   3   7      104.80      108.80      9.07 o 
  -3   3   7     2244.10     2187.48     26.66 o 
  -2   3   7      298.25      307.68      8.87 o 
  -1   3   7     3535.07     3643.08     38.36 o 
   0   3   7      158.78      155.04      7.23 o 
   1   3   7     1879.81     1721.20     24.49 o 
   2   3   7       29.88       41.21      5.30 o 
   3   3   7     1416.87     1406.13     21.04 o 
   4   3   7       16.40       17.96      5.21 o 
   5   3   7      164.86      162.52     11.26 o 
   6   3   7        0.13       -5.79      5.79 o 
   7   3   7        1.46        3.17      8.15 o 
   8   3   7        5.19       -1.18      9.56 o 
   9   3   7        1.38      -12.22     12.22 o 
  -9   4   7      205.79      249.69     19.80 o 
  -8   4   7        9.58       12.09      9.82 o 
  -7   4   7       81.10       95.20     12.06 o 
  -6   4   7        5.76        6.41      6.27 o 
  -5   4   7       18.86       16.30      5.97 o 
  -4   4   7      127.28      120.98      7.97 o 
  -3   4   7        0.73        2.07      3.30 o 
  -2   4   7      216.14      231.25      8.33 o 
  -1   4   7       52.41       54.14      4.61 o 
   0   4   7     1731.69     1680.73     24.10 o 
   1   4   7      652.09      640.38     13.53 o 
   2   4   7      115.80      119.74      7.55 o 
   3   4   7      253.97      259.35     12.41 o 
   4   4   7       12.13       29.02      6.61 o 
   5   4   7      399.00      414.03     24.40 o 
   6   4   7        3.71        1.25      6.28 o 
   7   4   7      199.26      204.34     15.16 o 
   8   4   7       44.18       29.86     10.40 o 
   9   4   7       75.90       48.52     19.54 o 
  -9   5   7      376.43      373.22     23.10 o 
  -8   5   7      127.76      119.67     14.83 o 
  -7   5   7      982.42      942.54     27.51 o 
  -6   5   7      309.37      323.04     15.44 o 
  -5   5   7      146.64      136.59     12.93 o 
  -4   5   7      804.80      791.78     16.98 o 
  -3   5   7     2152.71     2073.40     26.12 o 
  -2   5   7      533.54      545.18     11.39 o 
  -1   5   7     1695.12     1630.83     21.33 o 
   0   5   7      799.00      811.61     15.53 o 
   1   5   7      453.40      479.42     11.92 o 
   2   5   7      215.05      204.99      9.73 o 
   3   5   7      193.63      206.59     11.48 o 
   4   5   7       14.95       18.91      6.13 o 
   5   5   7      291.65      296.49     14.80 o 
   6   5   7       23.17       19.23     11.52 o 
   7   5   7       50.64       41.36      9.39 o 
   8   5   7       45.53       40.75     10.96 o 
   9   5   7        0.45      -12.72     12.72 o 
  -9   6   7       69.35       74.24     14.32 o 
  -8   6   7       72.96       78.95     20.56 o 
  -7   6   7      132.18      134.81     13.92 o 
  -6   6   7       85.24      115.25     12.09 o 
  -5   6   7        5.02        7.12      5.53 o 
  -4   6   7     1054.68     1021.42     19.48 o 
  -3   6   7      328.13      307.64      9.77 o 
  -2   6   7      156.90      168.82      7.61 o 
  -1   6   7      214.12      223.27      8.18 o 
   0   6   7      187.12      232.94      9.62 o 
   1   6   7      345.53      341.38     11.70 o 
   2   6   7       18.44       12.27      5.39 o 
   3   6   7       80.23       73.47      8.05 o 
   4   6   7      174.26      169.45     11.27 o 
   5   6   7      583.63      593.01     18.32 o 
   6   6   7      144.58      149.62     12.01 o 
   7   6   7       78.10       80.67     10.44 o 
   8   6   7      160.54      147.98     17.31 o 
   9   6   7        4.92      -13.67     16.80 o 
  -9   7   7      550.33      600.89     27.42 o 
  -8   7   7       53.28       35.00     10.74 o 
  -7   7   7      566.14      611.20     24.01 o 
  -6   7   7      127.64      134.39     12.75 o 
  -5   7   7      245.24      231.95     14.58 o 
  -4   7   7      283.95      278.16     11.89 o 
  -3   7   7     1957.10     1949.45     25.70 o 
  -2   7   7     1189.55     1112.39     20.11 o 
  -1   7   7     1424.93     1339.62     19.41 o 
   0   7   7     1378.56     1335.71     21.71 o 
   1   7   7      373.95      347.76     11.42 o 
   2   7   7      143.35      132.62     10.52 o 
   3   7   7       26.11       29.00      7.28 o 
   4   7   7        0.74       -1.75      7.87 o 
   5   7   7      182.57      158.46     12.04 o 
   6   7   7       12.71       13.78      7.81 o 
   7   7   7        1.82       10.58      8.18 o 
   8   7   7        5.96        0.22      9.56 o 
  -9   8   7       13.59       10.65     11.56 o 
  -8   8   7        3.14        7.01      9.41 o 
  -7   8   7       31.11       34.73      9.84 o 
  -6   8   7       98.73      107.20     11.77 o 
  -5   8   7      310.40      343.29     15.83 o 
  -4   8   7      339.00      310.98     14.47 o 
  -3   8   7       70.03       72.66      6.10 o 
  -2   8   7       97.22      122.12      7.37 o 
  -1   8   7       65.19       81.82      6.42 o 
   0   8   7       17.42       15.13      6.05 o 
   1   8   7      116.85      140.72     12.27 o 
   2   8   7      209.53      221.19     15.29 o 
   3   8   7       38.18       35.10      6.84 o 
   4   8   7      609.84      598.59     18.92 o 
   5   8   7      222.94      233.39     14.36 o 
   6   8   7      156.32      141.38     14.66 o 
   7   8   7       61.73       59.85     10.59 o 
   8   8   7       25.45       18.24     11.50 o 
  -8   9   7      200.28      188.47     23.77 o 
  -7   9   7      407.87      433.17     32.05 o 
  -6   9   7      377.78      375.03     20.30 o 
  -5   9   7      113.41      139.51     13.27 o 
  -4   9   7       59.90       58.56      7.95 o 
  -3   9   7     1583.55     1574.06     26.46 o 
  -2   9   7      323.36      330.47     10.73 o 
  -1   9   7      293.57      294.58     11.47 o 
   0   9   7      249.78      261.32     10.91 o 
   1   9   7      377.59      411.01     17.97 o 
   2   9   7      267.32      256.24     13.74 o 
   3   9   7      222.89      217.79     12.93 o 
   4   9   7      154.85      174.69     12.29 o 
   5   9   7      213.40      218.74     14.31 o 
   6   9   7       19.86       24.68      8.41 o 
   7   9   7        2.79       -9.05      9.63 o 
   8   9   7       24.37       21.38     12.40 o 
  -8  10   7       34.81       37.54     11.59 o 
  -7  10   7      103.48      133.08     14.41 o 
  -6  10   7       22.24       23.32      9.17 o 
  -5  10   7      180.51      173.50     12.55 o 
  -4  10   7      369.32      376.58     16.54 o 
  -3  10   7       74.38       89.58      7.70 o 
  -2  10   7      156.45      169.38     11.35 o 
  -1  10   7      125.15      134.03     10.25 o 
   0  10   7      487.94      496.40     13.67 o 
   1  10   7      228.25      243.91     13.51 o 
   2  10   7      473.55      464.66     18.23 o 
   3  10   7      103.73       98.22      9.92 o 
   4  10   7      121.26      141.70     11.75 o 
   5  10   7      114.05      128.79     11.86 o 
   6  10   7       62.72       43.85     18.27 o 
   7  10   7       42.20       49.68     11.70 o 
   8  10   7        2.64       -4.17     11.39 o 
  -8  11   7      116.53       90.48     15.68 o 
  -7  11   7       15.42        8.11     10.33 o 
  -6  11   7     1170.54     1231.64     32.45 o 
  -5  11   7      431.44      387.55     17.93 o 
  -4  11   7     1382.59     1336.56     31.75 o 
  -3  11   7      724.91      715.12     20.58 o 
  -2  11   7      837.22      802.45     19.67 o 
  -1  11   7      300.89      271.02     13.11 o 
   0  11   7      338.93      316.66     13.31 o 
   1  11   7      469.57      475.83     16.68 o 
   2  11   7      387.88      407.35     17.51 o 
   3  11   7      118.48      106.53     10.63 o 
   4  11   7      222.87      227.28     14.28 o 
   5  11   7       43.89       54.19      9.99 o 
   6  11   7       18.98       13.13     11.78 o 
   7  11   7       33.74       33.44     12.41 o 
   8  11   7        8.54        0.72     15.25 o 
  -8  12   7       36.34       16.71     11.85 o 
  -7  12   7       14.48        6.83     11.25 o 
  -6  12   7        0.64        0.86      8.83 o 
  -5  12   7        0.09       -3.13      7.17 o 
  -4  12   7        3.99        0.70      6.87 o 
  -3  12   7       88.90       66.55     11.58 o 
  -2  12   7       45.66       19.30      6.39 o 
  -1  12   7       35.58       41.33      7.37 o 
   0  12   7       31.34       45.37      8.23 o 
   1  12   7        1.87        4.72      5.80 o 
   2  12   7      505.00      523.05     21.91 o 
   3  12   7      433.18      462.10     19.55 o 
   4  12   7      188.20      196.38     14.20 o 
   5  12   7       15.79        4.19      9.19 o 
   6  12   7       83.30       46.37     11.78 o 
   7  12   7        1.61       -5.73     11.57 o 
  -7  13   7       18.51       22.39     11.53 o 
  -6  13   7      422.10      448.73     23.65 o 
  -5  13   7      392.80      419.26     24.13 o 
  -4  13   7      945.07      947.89     27.29 o 
  -3  13   7       22.34       34.60      9.21 o 
  -2  13   7      418.98      428.17     18.90 o 
  -1  13   7       17.97       22.00      6.78 o 
   0  13   7      425.51      429.90     19.96 o 
   1  13   7        5.90        2.70      6.47 o 
   2  13   7      306.97      304.95     16.05 o 
   3  13   7       18.13       25.08      8.81 o 
   4  13   7       71.65       50.73      9.50 o 
   5  13   7       10.32        8.39      9.59 o 
   6  13   7       54.34       55.57     12.67 o 
   7  13   7        4.02        7.85     11.26 o 
  -7  14   7       41.09       40.58     13.91 o 
  -6  14   7        0.48       -9.30      9.30 o 
  -5  14   7        7.22       17.24      9.69 o 
  -4  14   7        4.97        4.14      8.08 o 
  -3  14   7        5.03        7.83      8.82 o 
  -2  14   7      428.08      381.81     17.06 o 
  -1  14   7        2.29        2.38      7.06 o 
   0  14   7       76.62       75.61     10.50 o 
   1  14   7       43.41       51.33      9.96 o 
   2  14   7     1457.82     1518.93     32.81 o 
   3  14   7      114.02      113.81     13.48 o 
   4  14   7      412.36      446.76     23.44 o 
   5  14   7        5.55        3.07      9.46 o 
   6  14   7       25.41       26.05     12.36 o 
   7  14   7        0.23       -2.11     17.85 o 
  -6  15   7      345.35      331.02     24.95 o 
  -5  15   7       96.73       97.63     13.65 o 
  -4  15   7      576.70      604.69     25.55 o 
  -3  15   7        7.12       12.40      8.34 o 
  -2  15   7      336.67      356.72     17.05 o 
  -1  15   7      157.48      177.28     14.04 o 
   0  15   7      416.61      412.20     20.93 o 
   1  15   7       13.65       15.23      8.83 o 
   2  15   7      167.18      179.26     15.88 o 
   3  15   7      204.10      222.09     18.19 o 
   4  15   7      127.11      149.92     15.75 o 
   5  15   7       56.86       59.33     12.91 o 
   6  15   7       90.02       98.32     15.64 o 
  -6  16   7        1.23      -10.98     11.24 o 
  -5  16   7        0.56       -9.88     10.26 o 
  -4  16   7        5.33        2.67      9.64 o 
  -3  16   7       44.22       37.66     10.40 o 
  -2  16   7      219.70      190.10     17.00 o 
  -1  16   7        0.87        4.52     13.01 o 
   0  16   7       42.24       42.75      9.91 o 
   1  16   7        1.54        9.47      8.72 o 
   2  16   7      337.01      334.51     32.12 o 
   3  16   7        3.04        2.94     12.04 o 
   4  16   7      115.71      106.48     14.93 o 
   5  16   7       12.97       18.50     13.88 o 
   6  16   7       28.20       25.41     14.60 o 
  -5  17   7       11.07        0.54     10.89 o 
  -4  17   7      440.06      480.11     29.40 o 
  -3  17   7       33.21       22.37     10.31 o 
  -2  17   7      709.97      719.88     26.61 o 
  -1  17   7       58.97       41.65     11.43 o 
   0  17   7      486.53      515.70     24.90 o 
   1  17   7       12.50       15.97     11.01 o 
   2  17   7       62.85       50.96     13.27 o 
   3  17   7       24.38        4.90     12.88 o 
   4  17   7       71.03       37.95     16.11 o 
   5  17   7        0.23       -0.61     13.20 o 
  -5  18   7        0.02        7.79     11.90 o 
  -4  18   7        0.92       11.14     11.01 o 
  -3  18   7        2.03      -11.57     11.57 o 
  -2  18   7       20.08       25.66     14.77 o 
  -1  18   7       21.13       25.64     10.35 o 
   0  18   7       63.19       82.45     15.31 o 
   1  18   7        8.32       24.17     12.42 o 
   2  18   7       60.89       58.26     14.63 o 
   3  18   7       30.75       18.23     13.32 o 
   4  18   7       96.64       73.66     19.78 o 
  -4  19   7      218.58      227.52     20.17 o 
  -3  19   7        0.12        2.62     11.66 o 
  -2  19   7      349.30      296.51     23.91 o 
  -1  19   7        0.52      -11.21     11.21 o 
   0  19   7      262.06      329.35     25.08 o 
   1  19   7       22.42       27.64     13.21 o 
   2  19   7      141.29      135.74     18.84 o 
   3  19   7        2.07      -12.81     12.81 o 
   4  19   7       85.06      103.86     37.05 o 
  -3  20   7        0.00       -3.26     12.86 o 
  -2  20   7        2.03        9.33     15.07 o 
  -1  20   7        5.31      -11.80     12.25 o 
   0  20   7      106.83      102.46     18.04 o 
   1  20   7       10.50       28.55     14.72 o 
   2  20   7       55.34       62.96     16.71 o 
  -1  21   7       11.73       23.12     30.38 o 
   0  21   7      296.38      346.32     27.90 o 
  -8   0   8      261.15      197.60     34.53 o 
  -6   0   8      964.82      928.85     63.19 o 
  -4   0   8     1920.69     1937.57     44.77 o 
  -2   0   8      184.81      199.02     11.63 o 
   0   0   8      382.18      361.57     13.37 o 
   2   0   8     2086.14     2128.07     46.94 o 
   4   0   8      348.04      375.22     17.69 o 
   6   0   8      517.27      473.09     34.42 o 
   8   0   8       40.95       44.60     18.38 o 
  -9   1   8        1.14       -7.91     10.31 o 
  -8   1   8      197.67      198.18     14.51 o 
  -7   1   8        4.32       -1.08      7.02 o 
  -6   1   8       71.67       71.84     12.98 o 
  -5   1   8      177.31      177.43     11.48 o 
  -4   1   8      371.55      367.29     14.93 o 
  -3   1   8      716.61      753.30     14.21 o 
  -2   1   8       11.60        7.00      3.73 o 
  -1   1   8      544.18      537.94     11.28 o 
   0   1   8        0.10       -2.21      3.70 o 
   1   1   8       35.12       46.08      4.65 o 
   2   1   8      108.36      149.37      7.37 o 
   3   1   8       23.01       29.61      5.25 o 
   4   1   8      294.07      312.37     14.23 o 
   5   1   8       22.64       32.84      8.52 o 
   6   1   8      100.32      132.99     14.35 o 
   7   1   8        3.42       14.74     11.42 o 
   8   1   8       18.59        8.32     11.57 o 
   9   1   8        2.01        2.24     16.90 o 
  -9   2   8        0.09       -3.12     11.38 o 
  -8   2   8       97.02       68.92     11.26 o 
  -7   2   8      251.02      243.61     14.94 o 
  -6   2   8      563.64      566.90     18.72 o 
  -5   2   8        9.33        7.07      6.49 o 
  -4   2   8     1998.24     1977.38     32.22 o 
  -3   2   8       33.74       44.53      5.70 o 
  -2   2   8      765.45      774.68     14.02 o 
  -1   2   8        8.52       17.76      4.00 o 
   0   2   8     1181.37     1203.16     17.63 o 
   1   2   8       85.83       89.29      6.69 o 
   2   2   8      738.16      742.80     14.03 o 
   3   2   8       12.80       22.10      5.63 o 
   4   2   8      113.50      123.64     10.06 o 
   5   2   8       16.20        8.54      6.63 o 
   6   2   8      229.29      224.12     24.98 o 
   7   2   8       42.41       23.91     10.52 o 
   8   2   8       29.28       30.99     12.89 o 
  -9   3   8       12.98        9.70     11.30 o 
  -8   3   8      271.90      299.24     19.62 o 
  -7   3   8        8.99        6.01      7.38 o 
  -6   3   8      412.17      446.17     17.89 o 
  -5   3   8       22.17       32.77      7.25 o 
  -4   3   8      174.96      183.64     11.04 o 
  -3   3   8       33.81       24.29      4.52 o 
  -2   3   8       37.52       26.94      5.09 o 
  -1   3   8      264.27      252.38      8.71 o 
   0   3   8       13.03        7.19      4.19 o 
   1   3   8       94.88      116.45      7.55 o 
   2   3   8       77.20       93.49      7.36 o 
   3   3   8        4.94        8.61      6.30 o 
   4   3   8      138.29      136.22     12.68 o 
   5   3   8        9.23       17.75      7.55 o 
   6   3   8      176.47      164.01     14.00 o 
   7   3   8        5.70       13.36      8.66 o 
   8   3   8       43.85       36.41     12.69 o 
  -9   4   8       37.38       35.70     12.66 o 
  -8   4   8      158.99      133.05     14.82 o 
  -7   4   8      111.96       86.21     12.16 o 
  -6   4   8      300.93      281.19     15.08 o 
  -5   4   8      185.98      195.28     12.05 o 
  -4   4   8      187.25      201.08     12.07 o 
  -3   4   8      196.39      200.08      8.60 o 
  -2   4   8     1156.90     1139.78     17.81 o 
  -1   4   8      303.15      299.21      9.34 o 
   0   4   8     2051.72     2131.15     29.70 o 
   1   4   8      150.88      145.30     10.75 o 
   2   4   8      624.73      633.06     15.39 o 
   3   4   8        0.37       12.77      6.06 o 
   4   4   8      350.36      328.64     15.30 o 
   5   4   8       74.82       74.72      9.11 o 
   6   4   8       97.51       86.53     10.63 o 
   7   4   8       23.37       22.91      9.45 o 
   8   4   8       13.89        3.68     11.24 o 
  -9   5   8       11.33        9.87     12.16 o 
  -8   5   8       73.83       47.47     12.94 o 
  -7   5   8       49.46       36.24     10.45 o 
  -6   5   8      372.77      361.72     19.38 o 
  -5   5   8       62.43       55.53      8.08 o 
  -4   5   8      124.58      158.98      9.34 o 
  -3   5   8        6.23       18.97      4.67 o 
  -2   5   8       87.40       83.59      6.23 o 
  -1   5   8       22.88       21.27      4.94 o 
   0   5   8        1.99       12.51      4.72 o 
   1   5   8       77.33       80.49      6.73 o 
   2   5   8      101.99      112.17      9.11 o 
   3   5   8       19.28       21.70      6.58 o 
   4   5   8        1.31        8.53      6.42 o 
   5   5   8       13.58        3.80     10.63 o 
   6   5   8       46.77       42.30      9.47 o 
   7   5   8        9.08        8.35      9.69 o 
   8   5   8       23.77       21.56     11.25 o 
  -9   6   8      162.30      166.15     18.35 o 
  -8   6   8       94.81       66.91     12.83 o 
  -7   6   8      306.45      348.53     18.53 o 
  -6   6   8      671.29      604.89     32.79 o 
  -5   6   8        3.45        4.33      5.96 o 
  -4   6   8       14.88       14.60      5.71 o 
  -3   6   8      432.66      417.59     11.51 o 
  -2   6   8     1080.68     1082.16     17.75 o 
  -1   6   8      170.20      143.90     10.83 o 
   0   6   8     2256.94     2201.05     52.17 o 
   1   6   8       89.54      107.05      7.55 o 
   2   6   8      293.31      292.47     13.61 o 
   3   6   8      115.28       99.67     10.13 o 
   4   6   8      172.68      198.13     14.20 o 
   5   6   8      121.88      109.78     10.90 o 
   6   6   8      100.52       96.45     11.01 o 
   7   6   8        1.13       -7.75      7.75 o 
   8   6   8       76.51       66.50     13.58 o 
  -8   7   8      105.09      129.76     16.76 o 
  -7   7   8      128.91      116.14     15.49 o 
  -6   7   8      454.94      474.58     22.27 o 
  -5   7   8     1135.05     1163.65     28.70 o 
  -4   7   8       97.63      111.80      8.66 o 
  -3   7   8      445.98      484.13     12.26 o 
  -2   7   8      105.18      105.94      7.67 o 
  -1   7   8      277.27      257.14     10.93 o 
   0   7   8        2.23       12.18      5.00 o 
   1   7   8       24.51       25.34      6.37 o 
   2   7   8       12.68       16.83      6.20 o 
   3   7   8       22.22       25.12      7.25 o 
   4   7   8        7.71        5.96      6.64 o 
   5   7   8       54.01       52.14      9.39 o 
   6   7   8       86.72       98.80     11.45 o 
   7   7   8       11.91        8.11      9.49 o 
   8   7   8      120.89      128.16     15.57 o 
  -8   8   8       23.67       20.83     11.49 o 
  -7   8   8       35.36       24.92      9.71 o 
  -6   8   8      341.91      367.60     20.30 o 
  -5   8   8      162.75      172.17     14.00 o 
  -4   8   8       89.37       75.17      8.48 o 
  -3   8   8      404.36      454.06     25.69 o 
  -2   8   8     1114.55     1085.54     20.11 o 
  -1   8   8      587.03      634.03     16.78 o 
   0   8   8     2524.25     2433.00     40.39 o 
   1   8   8      514.62      482.73     17.41 o 
   2   8   8      140.83      129.92     10.28 o 
   3   8   8      235.51      237.95     14.34 o 
   4   8   8        9.12        5.68      8.57 o 
   5   8   8       63.62       61.34      9.67 o 
   6   8   8       49.17       52.92     10.19 o 
   7   8   8       22.76       22.17     12.77 o 
   8   8   8       94.60       74.63     16.18 o 
  -8   9   8      115.83       96.40     18.33 o 
  -7   9   8      156.07      153.11     15.62 o 
  -6   9   8       38.57       61.00     11.03 o 
  -5   9   8      255.61      276.83     17.21 o 
  -4   9   8      185.59      205.54     12.74 o 
  -3   9   8       18.72       28.91      7.65 o 
  -2   9   8       14.19       11.87      5.18 o 
  -1   9   8        2.94        9.30      5.35 o 
   0   9   8       81.86       92.16      7.84 o 
   1   9   8        0.14        9.98      5.83 o 
   2   9   8       99.31      113.70     10.29 o 
   3   9   8        0.32        5.74      6.52 o 
   4   9   8       62.96       74.93     11.18 o 
   5   9   8       12.43       14.21      7.60 o 
   6   9   8       80.72       89.01     12.18 o 
   7   9   8       34.47       30.35     11.11 o 
   8   9   8      128.01      142.41     18.60 o 
  -8  10   8       43.41       40.43     15.98 o 
  -7  10   8       47.98       39.89     11.27 o 
  -6  10   8      117.15      125.31     13.43 o 
  -5  10   8      220.84      189.03     15.16 o 
  -4  10   8       23.22       16.67      7.99 o 
  -3  10   8       34.01       47.79      8.74 o 
  -2  10   8      493.51      515.87     16.99 o 
  -1  10   8      660.33      687.75     20.66 o 
   0  10   8      616.60      679.23     20.33 o 
   1  10   8      616.57      661.65     19.00 o 
   2  10   8      306.14      348.81     20.63 o 
   3  10   8      278.25      268.68     15.18 o 
   4  10   8       91.97       81.39     10.29 o 
   5  10   8       40.21       42.51      9.63 o 
   6  10   8       25.53       20.86      8.74 o 
   7  10   8       33.39       36.75     12.13 o 
  -8  11   8       74.28       18.84     16.92 o 
  -7  11   8       82.07       83.44     13.52 o 
  -6  11   8      207.91      235.88     25.48 o 
  -5  11   8       14.69        5.04      8.21 o 
  -4  11   8       16.62       19.30      7.91 o 
  -3  11   8       75.90       41.93      8.63 o 
  -2  11   8        2.17       -4.20      5.58 o 
  -1  11   8       35.11       43.45      7.29 o 
   0  11   8        2.72       -2.66      5.66 o 
   1  11   8        0.99       -2.72      5.97 o 
   2  11   8       22.92       26.55      7.51 o 
   3  11   8       36.81       39.53     10.33 o 
   4  11   8       32.91       51.77      9.46 o 
   5  11   8       52.84       32.18      9.39 o 
   6  11   8        0.64        5.52     10.16 o 
   7  11   8       35.41       46.75     12.79 o 
  -7  12   8        9.37        7.74     10.66 o 
  -6  12   8       66.11       26.02     11.79 o 
  -5  12   8      563.16      601.02     25.87 o 
  -4  12   8      652.34      654.90     28.84 o 
  -3  12   8      391.11      374.04     19.08 o 
  -2  12   8      154.37      172.99     12.33 o 
  -1  12   8      209.55      183.11     11.80 o 
   0  12   8        2.28       13.81      7.28 o 
   1  12   8       90.46       82.37     11.95 o 
   2  12   8      200.92      215.05     14.97 o 
   3  12   8      346.05      316.53     16.78 o 
   4  12   8       35.63       31.31      8.87 o 
   5  12   8       91.62       84.64     15.61 o 
   6  12   8       23.18        9.27     12.98 o 
   7  12   8       27.67       31.00     18.14 o 
  -7  13   8      141.47      158.24     19.57 o 
  -6  13   8       18.42       -3.98     10.61 o 
  -5  13   8      298.79      368.11     21.30 o 
  -4  13   8       17.48       10.59      8.83 o 
  -3  13   8      202.29      244.86     16.54 o 
  -2  13   8        6.18        2.90      6.65 o 
  -1  13   8        6.91        9.96      6.96 o 
   0  13   8       20.96       21.98     10.48 o 
   1  13   8       32.13       25.10     10.07 o 
   2  13   8      122.07      105.89     10.69 o 
   3  13   8       27.19       27.34      9.00 o 
   4  13   8       35.96       30.80      9.78 o 
   5  13   8       85.18      101.49     16.63 o 
   6  13   8       19.34       -8.80     11.56 o 
  -6  14   8       10.87       26.81     12.31 o 
  -5  14   8      337.57      320.48     20.61 o 
  -4  14   8      135.52      146.89     14.67 o 
  -3  14   8      628.85      676.61     26.34 o 
  -2  14   8        1.51       -0.06      6.66 o 
  -1  14   8      425.51      474.76     25.34 o 
   0  14   8      177.47      164.73     14.33 o 
   1  14   8      383.96      370.63     20.46 o 
   2  14   8      362.34      337.57     18.02 o 
   3  14   8      461.26      467.61     23.82 o 
   4  14   8       10.46       23.00     10.96 o 
   5  14   8       70.59       51.91     15.98 o 
   6  14   8       15.79       14.24     13.22 o 
  -6  15   8        6.15        0.50     12.83 o 
  -5  15   8      218.05      227.97     18.18 o 
  -4  15   8       19.40       22.06     10.68 o 
  -3  15   8      198.97      208.81     16.29 o 
  -2  15   8       30.43       21.16      8.93 o 
  -1  15   8       12.43        5.53      8.36 o 
   0  15   8       16.46       18.86      9.03 o 
   1  15   8      178.79      191.69     15.67 o 
   2  15   8       15.89       25.35     11.35 o 
   3  15   8       59.21       43.24     11.97 o 
   4  15   8        1.12       -1.26     10.37 o 
   5  15   8       52.83       56.19     13.96 o 
   6  15   8        6.09       13.59     29.25 o 
  -5  16   8      109.48       80.34     13.45 o 
  -4  16   8       57.04       54.12     11.98 o 
  -3  16   8      266.54      254.94     20.55 o 
  -2  16   8        0.71       -4.06      9.91 o 
  -1  16   8      581.28      562.68     25.37 o 
   0  16   8       64.01       84.33     15.26 o 
   1  16   8      490.85      572.11     25.25 o 
   2  16   8       17.78        3.67     11.36 o 
   3  16   8      151.18      169.33     18.84 o 
   4  16   8        0.90       15.09     11.89 o 
   5  16   8       36.58       43.73     13.41 o 
  -5  17   8      107.31      115.16     15.68 o 
  -4  17   8       11.24        4.97     11.05 o 
  -3  17   8      101.25       69.74     14.44 o 
  -2  17   8        4.79        9.79     11.42 o 
  -1  17   8        2.43        6.52      9.81 o 
   0  17   8       10.45       23.54     10.39 o 
   1  17   8        2.15        1.39     10.38 o 
   2  17   8      138.48      160.75     18.69 o 
   3  17   8        0.66        8.43     12.81 o 
   4  17   8        0.37       -5.15     13.28 o 
  -4  18   8        0.20       -5.66     12.56 o 
  -3  18   8      174.81      158.87     19.09 o 
  -2  18   8        5.30        7.81     11.47 o 
  -1  18   8      424.69      413.22     25.65 o 
   0  18   8        0.03      -12.38     12.38 o 
   1  18   8      245.20      228.63     21.65 o 
   2  18   8       18.69       14.90     13.49 o 
   3  18   8       76.78       68.05     17.05 o 
   4  18   8        0.96       13.63     27.71 o 
  -3  19   8        6.12       11.29     13.42 o 
  -2  19   8        2.01        8.58     12.88 o 
  -1  19   8       22.32       31.97     13.43 o 
   0  19   8        4.77       10.75     13.25 o 
   1  19   8        1.19       10.81     12.97 o 
   2  19   8        2.46        1.09     15.79 o 
   3  19   8       18.04       14.87     26.66 o 
  -1  20   8      418.57      446.93     32.46 o 
   0  20   8       17.04       15.65     13.98 o 
   1  20   8      246.44      265.16     44.10 o 
  -9   0   9      210.35      229.67     31.13 o 
  -7   0   9      299.33      308.04     24.12 o 
  -5   0   9     1031.38     1018.82     33.57 o 
  -3   0   9     1096.20     1208.77     27.67 o 
  -1   0   9      318.60      301.45     13.96 o 
   1   0   9      460.92      407.17     15.57 o 
   3   0   9      144.50      139.09     17.50 o 
   5   0   9        0.16       33.45     13.97 o 
   7   0   9        3.79       -0.61     14.43 o 
  -9   1   9       48.29       40.73     14.52 o 
  -8   1   9        8.63        9.32      8.88 o 
  -7   1   9       17.33       15.44      8.04 o 
  -6   1   9       15.25       13.53      7.31 o 
  -5   1   9      642.98      612.76     18.41 o 
  -4   1   9        9.97       19.83      6.31 o 
  -3   1   9     2013.34     2042.29     27.28 o 
  -2   1   9      143.79      119.52      7.14 o 
  -1   1   9      800.76      864.42     15.46 o 
   0   1   9        2.61        1.82      4.39 o 
   1   1   9      577.28      608.58     16.30 o 
   2   1   9       52.83       46.96      8.70 o 
   3   1   9     3592.01     3466.71     44.72 o 
   4   1   9       17.32        8.34      7.52 o 
   5   1   9      145.42      146.86     14.60 o 
   6   1   9        4.87       19.35      9.83 o 
   7   1   9       53.45       50.44     13.07 o 
   8   1   9        3.65       12.80     12.11 o 
  -9   2   9      303.01      273.84     20.63 o 
  -8   2   9       42.73       58.53     12.31 o 
  -7   2   9      406.60      409.17     20.01 o 
  -6   2   9       11.53       10.65      7.29 o 
  -5   2   9      714.59      735.84     19.94 o 
  -4   2   9      143.13      159.78     10.92 o 
  -3   2   9      756.64      787.47     15.45 o 
  -2   2   9        1.32        3.27      4.06 o 
  -1   2   9      151.85      158.70      7.99 o 
   0   2   9        3.89        3.62      4.37 o 
   1   2   9       43.68       32.32      5.55 o 
   2   2   9        4.02        8.49      5.70 o 
   3   2   9        7.85       10.95      6.88 o 
   4   2   9       24.31       21.81      7.58 o 
   5   2   9       10.94       13.47      8.72 o 
   6   2   9        0.07        3.43      9.04 o 
   7   2   9        6.01       -1.37      9.93 o 
   8   2   9        0.12        4.64     12.70 o 
  -8   3   9       43.40       33.79     11.87 o 
  -7   3   9       75.14       71.86     14.33 o 
  -6   3   9      162.37      154.26     12.32 o 
  -5   3   9      507.25      528.80     18.09 o 
  -4   3   9        5.43       10.76      5.57 o 
  -3   3   9      404.46      408.33     12.13 o 
  -2   3   9      328.53      347.14     12.24 o 
  -1   3   9      484.98      485.81     12.29 o 
   0   3   9      162.29      177.44      9.32 o 
   1   3   9      667.47      675.62     18.79 o 
   2   3   9      207.67      208.65     10.65 o 
   3   3   9      719.85      764.19     20.13 o 
   4   3   9       57.77       39.59      8.21 o 
   5   3   9      183.69      217.69     14.65 o 
   6   3   9        2.42       -8.53      8.53 o 
   7   3   9      100.19       85.38     14.28 o 
   8   3   9       11.96       -7.86     12.25 o 
  -8   4   9       33.91       23.04     11.60 o 
  -7   4   9      513.53      575.40     25.94 o 
  -6   4   9        3.30        4.38      7.26 o 
  -5   4   9      858.82      902.29     23.21 o 
  -4   4   9       17.42        9.68      5.87 o 
  -3   4   9      918.11      903.27     16.70 o 
  -2   4   9       10.13       13.47      5.18 o 
  -1   4   9      231.49      220.51     10.39 o 
   0   4   9       69.37       78.73      6.56 o 
   1   4   9       12.22       12.29      5.89 o 
   2   4   9      174.01      151.91     10.55 o 
   3   4   9       19.44       12.58      6.69 o 
   4   4   9        1.58        4.33      6.60 o 
   5   4   9        1.96       -7.20      7.20 o 
   6   4   9        4.76       -2.46      9.89 o 
   7   4   9       14.00        7.84     11.64 o 
   8   4   9        0.36        6.41     12.05 o 
  -8   5   9        7.17       12.85     10.80 o 
  -7   5   9       20.62        8.36      9.46 o 
  -6   5   9       20.12        4.40      7.65 o 
  -5   5   9      108.80      103.49     10.07 o 
  -4   5   9      493.86      526.52     22.25 o 
  -3   5   9      565.89      542.94     14.57 o 
  -2   5   9       18.60        6.49      5.13 o 
  -1   5   9     1144.42     1187.08     24.73 o 
   0   5   9      550.31      546.07     14.12 o 
   1   5   9     1651.80     1787.72     27.68 o 
   2   5   9       56.75       58.85      8.16 o 
   3   5   9      203.03      175.24     12.00 o 
   4   5   9        0.46        2.92      6.46 o 
   5   5   9      167.93      139.08     16.57 o 
   6   5   9       28.44       30.21      9.20 o 
   7   5   9       35.07       65.12     13.26 o 
   8   5   9       11.43        6.91     12.51 o 
  -8   6   9      128.45      140.00     16.09 o 
  -7   6   9      326.98      313.18     19.87 o 
  -6   6   9      235.86      259.11     17.26 o 
  -5   6   9      326.20      357.62     24.10 o 
  -4   6   9      185.97      176.23     11.21 o 
  -3   6   9      291.91      306.05     14.36 o 
  -2   6   9       85.58       70.29      7.23 o 
  -1   6   9      112.55      102.94      7.78 o 
   0   6   9       15.93       26.65      5.68 o 
   1   6   9       51.73       48.41      8.88 o 
   2   6   9        2.23        6.06      6.39 o 
   3   6   9       23.98       19.11      7.02 o 
   4   6   9        1.92        9.87      7.23 o 
   5   6   9        3.57        3.63      7.67 o 
   6   6   9        2.62       -6.89      8.16 o 
   7   6   9       22.25        3.80     10.55 o 
   8   6   9       30.83       37.36     14.33 o 
  -8   7   9        0.18      -10.12     10.12 o 
  -7   7   9      101.68       89.45     13.61 o 
  -6   7   9       28.91       20.95      9.53 o 
  -5   7   9      473.21      457.45     21.59 o 
  -4   7   9        8.95        4.39      6.22 o 
  -3   7   9      793.05      795.36     20.34 o 
  -2   7   9      134.54      131.29      8.80 o 
  -1   7   9      186.12      177.22      9.96 o 
   0   7   9      457.89      502.95     16.82 o 
   1   7   9      897.71      898.52     21.43 o 
   2   7   9      150.95      144.15     10.92 o 
   3   7   9      215.41      257.59     14.15 o 
   4   7   9       27.07       33.85     10.27 o 
   5   7   9      361.69      365.35     18.43 o 
   6   7   9       22.75       14.80      8.95 o 
   7   7   9       30.08       34.46     11.52 o 
  -8   8   9      293.79      274.92     21.16 o 
  -7   8   9      116.99      129.62     17.38 o 
  -6   8   9      330.53      317.52     19.41 o 
  -5   8   9      499.17      560.38     27.44 o 
  -4   8   9       27.55       39.65      8.81 o 
  -3   8   9      458.92      469.34     16.68 o 
  -2   8   9      123.64      117.50      9.13 o 
  -1   8   9      176.44      197.65     10.58 o 
   0   8   9        4.23        4.23      5.37 o 
   1   8   9       53.80       62.55      8.37 o 
   2   8   9        0.07       -3.80      6.50 o 
   3   8   9        4.34       13.11      7.32 o 
   4   8   9       12.59       13.51      7.68 o 
   5   8   9       10.31        8.79      8.99 o 
   6   8   9        0.09        6.58      8.83 o 
   7   8   9        0.18       10.18     10.03 o 
  -8   9   9       16.43       30.78     12.66 o 
  -7   9   9       56.23       44.06     11.45 o 
  -6   9   9       75.38       52.76     13.08 o 
  -5   9   9      312.42      293.86     20.72 o 
  -4   9   9      934.41      972.32     26.62 o 
  -3   9   9      527.13      541.90     20.32 o 
  -2   9   9      197.56      230.86     12.82 o 
  -1   9   9      497.44      492.05     13.93 o 
   0   9   9      241.96      237.69     13.03 o 
   1   9   9      807.77      852.90     21.72 o 
   2   9   9      354.61      366.94     17.10 o 
   3   9   9      112.10       86.72     11.64 o 
   4   9   9      221.90      250.45     17.13 o 
   5   9   9      175.67      140.92     12.92 o 
   6   9   9       39.26       42.93     10.34 o 
   7   9   9       17.68       17.92     10.14 o 
  -7  10   9       19.70        1.86     10.74 o 
  -6  10   9      242.19      301.12     25.42 o 
  -5  10   9      450.10      419.35     30.22 o 
  -4  10   9      102.58      101.07     12.67 o 
  -3  10   9      161.44      153.69     13.11 o 
  -2  10   9      247.03      229.44     13.06 o 
  -1  10   9       52.43       41.04      6.78 o 
   0  10   9       29.13       20.89      7.18 o 
   1  10   9      196.14      183.56     12.52 o 
   2  10   9        1.93        3.91      7.05 o 
   3  10   9       24.14       32.01      8.70 o 
   4  10   9        9.67        7.96      8.04 o 
   5  10   9        6.63        5.47      8.23 o 
   6  10   9        0.78       -0.01      9.36 o 
   7  10   9        0.13       10.52     12.22 o 
  -7  11   9       69.33       36.82     14.51 o 
  -6  11   9       36.22       15.27     10.82 o 
  -5  11   9       34.82       28.98     11.17 o 
  -4  11   9      428.76      389.62     20.30 o 
  -3  11   9       52.23       36.08      9.20 o 
  -2  11   9       49.02       45.35      8.36 o 
  -1  11   9       75.84       88.58      9.54 o 
   0  11   9      205.88      199.52     13.88 o 
   1  11   9       60.95       84.21     13.11 o 
   2  11   9      297.83      325.55     21.20 o 
   3  11   9      102.00      119.02     12.08 o 
   4  11   9      202.79      184.47     14.38 o 
   5  11   9       32.43       29.33      9.26 o 
   6  11   9       68.47       46.45     12.03 o 
  -7  12   9        2.99       -9.24     12.24 o 
  -6  12   9      269.14      327.28     32.64 o 
  -5  12   9       53.93       44.04     11.09 o 
  -4  12   9      411.38      393.51     21.19 o 
  -3  12   9       56.30       69.41     11.50 o 
  -2  12   9      296.52      289.79     15.14 o 
  -1  12   9       28.44       34.27      8.79 o 
   0  12   9      127.25      115.90     12.35 o 
   1  12   9       20.95       15.90     10.53 o 
   2  12   9        6.59        6.45      7.52 o 
   3  12   9        0.37        4.11      9.06 o 
   4  12   9        4.07        7.33      8.50 o 
   5  12   9       16.25       20.52     10.22 o 
   6  12   9       17.71       29.01     12.43 o 
  -6  13   9      100.62       99.17     16.25 o 
  -5  13   9      113.50      103.66     20.20 o 
  -4  13   9      256.74      224.20     17.16 o 
  -3  13   9      241.07      249.18     18.01 o 
  -2  13   9      137.67      127.61     13.11 o 
  -1  13   9       34.82       41.25      9.60 o 
   0  13   9      145.92      155.54     16.16 o 
   1  13   9        0.50       14.38      8.95 o 
   2  13   9      245.77      254.75     21.45 o 
   3  13   9      289.19      304.37     17.64 o 
   4  13   9      139.01      158.69     21.24 o 
   5  13   9       21.08       16.38     12.76 o 
   6  13   9       45.28       33.84     12.94 o 
  -6  14   9        1.78       24.73     15.00 o 
  -5  14   9       29.37        2.49     13.29 o 
  -4  14   9      197.36      187.94     16.20 o 
  -3  14   9       63.40       62.28     12.47 o 
  -2  14   9      234.70      226.89     18.79 o 
  -1  14   9       34.17       39.57     12.41 o 
   0  14   9       18.46       -8.06      8.06 o 
   1  14   9       15.93       28.96     13.54 o 
   2  14   9       66.80       52.12     10.39 o 
   3  14   9        9.33        7.80     10.65 o 
   4  14   9        0.43       19.03     10.94 o 
   5  14   9        0.86       28.94     12.17 o 
  -5  15   9       50.87       69.72     13.76 o 
  -4  15   9      146.22      147.08     15.72 o 
  -3  15   9       93.32       96.66     15.42 o 
  -2  15   9      245.29      250.48     23.41 o 
  -1  15   9       11.52       18.26      9.72 o 
   0  15   9      173.71      159.53     15.38 o 
   1  15   9        0.56        0.08      9.25 o 
   2  15   9      203.73      228.57     17.88 o 
   3  15   9      122.23      128.96     15.69 o 
   4  15   9      100.78      112.56     19.99 o 
   5  15   9        1.12       -6.48     12.94 o 
  -5  16   9       11.98       17.13     16.19 o 
  -4  16   9      198.47      195.83     19.23 o 
  -3  16   9       10.49       16.99     12.74 o 
  -2  16   9      260.40      270.78     22.10 o 
  -1  16   9        3.70        8.02      9.60 o 
   0  16   9       50.19       43.14     11.44 o 
   1  16   9        3.07       -9.74      9.74 o 
   2  16   9       22.99       26.85     12.64 o 
   3  16   9       19.51       14.81     13.74 o 
   4  16   9        4.04        2.95     12.11 o 
  -4  17   9       32.77       42.13     15.16 o 
  -3  17   9       18.83       16.36     13.13 o 
  -2  17   9       92.22       66.51     14.96 o 
  -1  17   9        0.47       -0.99     10.13 o 
   0  17   9      207.98      256.92     27.00 o 
   1  17   9        0.06       -6.94     12.14 o 
   2  17   9      162.80      179.12     20.00 o 
   3  17   9       15.22       26.78     14.62 o 
  -3  18   9       10.19        8.22     13.36 o 
  -2  18   9       57.07       22.25     13.83 o 
  -1  18   9        0.61      -10.74     13.83 o 
   0  18   9       23.96       24.77     13.28 o 
   1  18   9        0.29        9.07     13.41 o 
   2  18   9        9.31        5.10     13.83 o 
  -1  19   9        0.92      -11.79     16.82 o 
   0  19   9      287.46      285.94     24.92 o 
   1  19   9        1.37        0.40     14.11 o 
  -8   0  10       91.40      121.34     20.42 o 
  -6   0  10       95.70       66.15     14.55 o 
  -4   0  10      111.40       98.74     13.56 o 
  -2   0  10      377.15      395.91     16.74 o 
   0   0  10      112.06      126.32     10.49 o 
   2   0  10      308.44      299.18     35.59 o 
   4   0  10      302.19      315.71     28.88 o 
   6   0  10       74.03       65.65     24.82 o 
  -8   1  10      184.82      180.66     17.48 o 
  -7   1  10        7.27        4.52      8.55 o 
  -6   1  10       27.12       10.67      8.02 o 
  -5   1  10        3.38        5.25      6.96 o 
  -4   1  10      934.00      909.37     22.30 o 
  -3   1  10       25.46       31.44      5.66 o 
  -2   1  10      759.40      857.44     16.88 o 
  -1   1  10        2.51       -1.64      4.60 o 
   0   1  10      598.49      577.04     14.71 o 
   1   1  10        2.84       -2.82      5.21 o 
   2   1  10       14.41       20.75      6.98 o 
   3   1  10       27.42       14.09      7.75 o 
   4   1  10        0.37       11.12      8.73 o 
   5   1  10        4.56        1.07      9.32 o 
   6   1  10        0.11       -9.49      9.49 o 
   7   1  10        0.16      -10.59     10.59 o 
  -8   2  10        0.10       -9.58     10.03 o 
  -7   2  10        2.57        2.04      8.57 o 
  -6   2  10        4.67       -7.00      7.00 o 
  -5   2  10       38.11       36.95      8.46 o 
  -4   2  10      167.79      178.68     14.96 o 
  -3   2  10        0.50        1.30      4.60 o 
  -2   2  10      262.18      254.07     11.42 o 
  -1   2  10       95.92      109.53      9.04 o 
   0   2  10      533.88      568.87     14.81 o 
   1   2  10       24.76       31.53      6.11 o 
   2   2  10      104.57      125.80      9.77 o 
   3   2  10      141.58      140.64     12.68 o 
   4   2  10      389.86      380.61     21.94 o 
   5   2  10       11.47        4.47      8.72 o 
   6   2  10       72.18       56.70     13.93 o 
   7   2  10        0.02       12.89     12.31 o 
  -8   3  10      316.19      360.50     22.99 o 
  -7   3  10        2.81       10.00      9.68 o 
  -6   3  10      356.61      371.19     20.66 o 
  -5   3  10       14.02       13.45      6.93 o 
  -4   3  10      446.52      437.94     16.85 o 
  -3   3  10      119.47      134.70     10.29 o 
  -2   3  10      379.66      362.16     13.42 o 
  -1   3  10       63.84       71.60      7.11 o 
   0   3  10      208.14      217.12     10.89 o 
   1   3  10       33.09       37.80      6.26 o 
   2   3  10       29.86       32.36      7.56 o 
   3   3  10        0.90        0.53      7.26 o 
   4   3  10       64.04       47.46     10.12 o 
   5   3  10        3.46       11.69      9.13 o 
   6   3  10        8.11       17.63     10.41 o 
   7   3  10        0.31       12.99     11.90 o 
  -8   4  10        8.17       -1.24     11.13 o 
  -7   4  10        0.24       -1.20      9.22 o 
  -6   4  10       59.55       62.64      9.67 o 
  -5   4  10        0.13       -6.40      6.40 o 
  -4   4  10      241.59      248.11     15.40 o 
  -3   4  10        0.52        2.23      5.72 o 
  -2   4  10      187.55      197.97     10.63 o 
  -1   4  10      153.51      160.17      9.96 o 
   0   4  10      238.63      246.82     12.23 o 
   1   4  10      326.28      368.33     15.46 o 
   2   4  10      383.73      405.90     16.70 o 
   3   4  10        2.53       -2.82      6.57 o 
   4   4  10      146.55      147.06     13.46 o 
   5   4  10        9.29        8.33      9.19 o 
   6   4  10       90.04       70.89     13.62 o 
   7   4  10        0.35        3.89     16.46 o 
  -8   5  10      281.23      245.18     20.05 o 
  -7   5  10       84.15       94.27     13.64 o 
  -6   5  10      394.95      393.83     21.92 o 
  -5   5  10       69.97       74.66     14.47 o 
  -4   5  10       32.54       46.55      8.97 o 
  -3   5  10      111.95      102.41      9.24 o 
  -2   5  10      593.41      554.79     15.47 o 
  -1   5  10       90.84      106.23      8.50 o 
   0   5  10      436.55      438.29     14.68 o 
   1   5  10       95.80       91.48     10.07 o 
   2   5  10       51.82       50.12     14.47 o 
   3   5  10       27.50       18.10      7.55 o 
   4   5  10       21.63        6.12      7.88 o 
   5   5  10        0.76        9.16     10.22 o 
   6   5  10        0.04       22.48     11.40 o 
   7   5  10        0.27       -5.81     11.57 o 
  -8   6  10        5.45        7.83     11.37 o 
  -7   6  10        0.31       -1.10      9.22 o 
  -6   6  10       12.94        8.37     14.18 o 
  -5   6  10      208.05      178.27     17.02 o 
  -4   6  10        2.91        1.41      8.93 o 
  -3   6  10      501.18      495.49     16.94 o 
  -2   6  10      237.04      255.06     12.11 o 
  -1   6  10       71.52       79.52     11.49 o 
   0   6  10      116.01      141.14     10.76 o 
   1   6  10      262.27      285.95     14.55 o 
   2   6  10      188.46      202.08     18.69 o 
   3   6  10      110.58      126.06     11.28 o 
   4   6  10       16.49       21.58      9.66 o 
   5   6  10       60.95       40.50      9.68 o 
   6   6  10      131.34       84.78     14.55 o 
   7   6  10       20.24        0.68     12.06 o 
  -7   7  10       72.02       93.82     15.77 o 
  -6   7  10      305.44      322.25     22.80 o 
  -5   7  10      102.90       85.42     13.44 o 
  -4   7  10        2.48        5.72      7.62 o 
  -3   7  10       16.60       17.01      6.97 o 
  -2   7  10      561.55      597.22     17.73 o 
  -1   7  10      140.99      133.58      9.54 o 
   0   7  10      137.83      150.48     10.92 o 
   1   7  10       36.79       47.60      8.12 o 
   2   7  10        9.22       14.87      9.89 o 
   3   7  10        0.40       -5.19      7.06 o 
   4   7  10       10.03       -7.47      7.47 o 
   5   7  10       10.95       20.03      9.07 o 
   6   7  10        1.30       -5.07      9.81 o 
   7   7  10        0.17       11.33     12.23 o 
  -7   8  10        3.15        3.12     12.05 o 
  -6   8  10        1.17       -8.78     10.07 o 
  -5   8  10        2.43       -7.83      8.85 o 
  -4   8  10      252.53      234.41     21.21 o 
  -3   8  10      250.79      246.25     13.83 o 
  -2   8  10       46.71       45.81     10.24 o 
  -1   8  10       19.60       20.99      6.39 o 
   0   8  10      157.18      175.24     15.61 o 
   1   8  10       34.12       24.25      7.83 o 
   2   8  10      167.09      198.68     13.52 o 
   3   8  10       53.34       49.33      9.48 o 
   4   8  10        1.06       10.20      8.26 o 
   5   8  10       41.43       37.44     10.55 o 
   6   8  10       74.06       63.72     11.57 o 
   7   8  10       20.69       30.79     18.94 o 
  -7   9  10       80.37       83.85     17.08 o 
  -6   9  10      328.31      396.79     35.55 o 
  -5   9  10      194.28      263.85     20.69 o 
  -4   9  10       64.98       63.67     10.97 o 
  -3   9  10        7.41       -2.01      7.92 o 
  -2   9  10      256.79      254.11     13.96 o 
  -1   9  10      154.31      137.62     10.06 o 
   0   9  10        2.30       -1.86      6.46 o 
   1   9  10       59.43       44.41      8.55 o 
   2   9  10       21.44       26.63      8.36 o 
   3   9  10       30.49       10.59     10.01 o 
   4   9  10       28.44       24.13      9.88 o 
   5   9  10        1.71        3.02      9.22 o 
   6   9  10        9.02       -9.28      9.28 o 
  -7  10  10        8.16       -3.85     12.75 o 
  -6  10  10        1.15       -7.47     10.91 o 
  -5  10  10       25.17       36.19     17.72 o 
  -4  10  10        1.85       14.87      9.19 o 
  -3  10  10      196.39      240.88     16.51 o 
  -2  10  10       88.09      111.46     12.16 o 
  -1  10  10       98.01      102.14     12.00 o 
   0  10  10       74.62       72.10      9.24 o 
   1  10  10       94.97       97.04     14.31 o 
   2  10  10       57.71       70.72     12.87 o 
   3  10  10      153.30      178.58     14.26 o 
   4  10  10       24.22       11.03      9.36 o 
   5  10  10       50.44       60.61     11.43 o 
   6  10  10       24.93       11.82     10.77 o 
  -6  11  10        5.27        3.75     11.74 o 
  -5  11  10      377.70      415.12     26.13 o 
  -4  11  10      179.89      157.13     14.88 o 
  -3  11  10      260.76      237.41     16.75 o 
  -2  11  10      290.87      302.66     17.85 o 
  -1  11  10      161.26      180.62     14.18 o 
   0  11  10       75.01       59.31      8.83 o 
   1  11  10       33.40       38.89      8.73 o 
   2  11  10       60.11       54.27      9.74 o 
   3  11  10        7.06        3.32      8.30 o 
   4  11  10        1.11        5.68     10.13 o 
   5  11  10        3.82       -5.67     10.44 o 
   6  11  10        1.32        4.84     10.38 o 
  -6  12  10       12.66       16.55     17.31 o 
  -5  12  10       36.53       11.11     12.11 o 
  -4  12  10       18.00       14.16     12.15 o 
  -3  12  10      109.38       98.70     13.03 o 
  -2  12  10       55.54       60.92     13.52 o 
  -1  12  10       52.80       49.89     10.15 o 
   0  12  10       20.68       29.28      9.41 o 
   1  12  10       28.19       31.63      8.89 o 
   2  12  10        7.01        7.13      8.75 o 
   3  12  10      288.95      287.65     24.60 o 
   4  12  10      125.10      116.78     13.41 o 
   5  12  10       73.48       65.72     12.56 o 
  -6  13  10       33.43       18.57     14.13 o 
  -5  13  10      149.90      118.14     15.72 o 
  -4  13  10      123.75      153.47     15.88 o 
  -3  13  10      324.44      342.89     24.44 o 
  -2  13  10        0.37        0.77     10.16 o 
  -1  13  10       92.94      104.45     12.70 o 
   0  13  10        3.59       -2.63      8.46 o 
   1  13  10       64.65       39.38     12.43 o 
   2  13  10       12.31        5.78      9.02 o 
   3  13  10        5.46       13.47      9.63 o 
   4  13  10        2.83        9.80      9.76 o 
   5  13  10        0.12       -8.27     11.22 o 
  -5  14  10      105.11      126.37     17.94 o 
  -4  14  10        3.03        9.35     10.41 o 
  -3  14  10      232.51      229.81     22.33 o 
  -2  14  10        9.35        4.28     11.09 o 
  -1  14  10      278.67      331.10     24.56 o 
   0  14  10       33.93       42.27     11.73 o 
   1  14  10       32.43       45.72     13.05 o 
   2  14  10        3.60       -7.34     10.90 o 
   3  14  10      235.75      234.68     18.05 o 
   4  14  10       51.32       51.42     13.83 o 
  -4  15  10       33.92       40.64     12.61 o 
  -3  15  10      125.95      132.80     19.02 o 
  -2  15  10        0.45       -5.56     11.13 o 
  -1  15  10       29.51       40.70     10.82 o 
   0  15  10       18.27       10.88     11.47 o 
   1  15  10      144.01      138.85     15.43 o 
   2  15  10        3.17       12.51     11.11 o 
   3  15  10        0.48        8.00     14.68 o 
   4  15  10       10.10       -2.56     12.26 o 
  -4  16  10        9.86       15.42     12.32 o 
  -3  16  10        8.88       -7.33     11.80 o 
  -2  16  10        1.52        8.67     11.97 o 
  -1  16  10      156.71      156.35     21.02 o 
   0  16  10        2.81       17.89     11.28 o 
   1  16  10       75.06       92.38     16.99 o 
   2  16  10       11.58        4.87     13.25 o 
   3  16  10      125.28      100.14     18.60 o 
  -3  17  10      145.20      122.82     19.30 o 
  -2  17  10       40.85       51.02     15.26 o 
  -1  17  10       78.48       70.96     15.14 o 
   0  17  10       19.57       32.72     13.68 o 
   1  17  10       49.93       24.03     14.14 o 
   2  17  10        5.28       10.11     17.95 o 
  -1  18  10       83.33       68.23     27.92 o 
   0  18  10        9.47       -2.20     12.63 o 
  -7   0  11      188.89      162.73     20.24 o 
  -5   0  11      383.28      329.10     23.68 o 
  -3   0  11      974.33     1022.11     41.96 o 
  -1   0  11       60.22       74.14     11.89 o 
   1   0  11      184.41      175.87     16.67 o 
   3   0  11      100.07       99.40     18.50 o 
   5   0  11        0.99       23.09     15.56 o 
   7   0  11       16.82      -12.46     17.19 o 
  -7   1  11       15.10        8.28      9.65 o 
  -6   1  11       30.91       24.83     13.17 o 
  -5   1  11        6.76        0.35      7.65 o 
  -4   1  11       19.36       29.16      8.92 o 
  -3   1  11       19.46       13.58      6.73 o 
  -2   1  11       55.42       52.04      7.69 o 
  -1   1  11        0.74       -1.47      6.22 o 
   0   1  11       12.86       13.28      6.40 o 
   1   1  11       72.64       80.54     13.17 o 
   2   1  11       20.39       19.98      8.82 o 
   3   1  11      119.51       81.05     17.26 o 
   4   1  11        1.90        0.22     13.21 o 
   5   1  11       87.24      120.87     17.41 o 
   6   1  11        1.45        9.23     11.06 o 
   7   1  11       56.17       16.87     12.18 o 
  -7   2  11      251.51      223.36     17.65 o 
  -6   2  11       80.09       86.00     11.16 o 
  -5   2  11      300.94      280.23     15.76 o 
  -4   2  11        0.15        5.89      7.70 o 
  -3   2  11      404.73      419.04     20.46 o 
  -2   2  11        7.81       13.61      5.85 o 
  -1   2  11       74.69       94.40      8.59 o 
   0   2  11        7.45       12.22      6.38 o 
   1   2  11      214.26      237.36     13.98 o 
   2   2  11       22.19       21.47      8.12 o 
   3   2  11       84.49       61.60     10.74 o 
   4   2  11        1.50       -7.94      7.94 o 
   5   2  11        7.30       10.94     10.34 o 
   6   2  11        4.24       -5.34     10.57 o 
   7   2  11       19.42       -2.00     12.09 o 
  -7   3  11       53.04       80.55     13.80 o 
  -6   3  11       19.60       37.60     11.54 o 
  -5   3  11       46.18       61.85     11.81 o 
  -4   3  11        6.49       -0.97      7.62 o 
  -3   3  11        9.87       18.30      6.84 o 
  -2   3  11       43.32       47.47      6.92 o 
  -1   3  11       74.46       66.69      8.16 o 
   0   3  11        7.94        7.14      7.36 o 
   1   3  11       46.12       56.06      9.87 o 
   2   3  11       18.28       34.81      9.62 o 
   3   3  11       42.12       45.64     10.29 o 
   4   3  11        0.16       12.99      9.78 o 
   5   3  11       42.11       27.31     11.27 o 
   6   3  11        9.09       25.41     11.76 o 
   7   3  11       31.80       40.21     13.70 o 
  -7   4  11      128.07      137.02     16.97 o 
  -6   4  11      142.74      189.34     17.90 o 
  -5   4  11      217.87      211.75     17.72 o 
  -4   4  11       14.30       13.27      8.27 o 
  -3   4  11       92.12       80.95     11.26 o 
  -2   4  11       72.36       84.80      8.44 o 
  -1   4  11      237.03      238.52     11.89 o 
   0   4  11       45.32       52.63      7.48 o 
   1   4  11      308.89      298.38     14.84 o 
   2   4  11       32.40       23.99      8.81 o 
   3   4  11       49.43       52.12     10.42 o 
   4   4  11        6.14        4.87     10.30 o 
   5   4  11       22.46       18.63     10.91 o 
   6   4  11        2.69       13.01     11.20 o 
   7   4  11        1.71       -2.89     13.03 o 
  -7   5  11        0.23       -0.71     10.74 o 
  -6   5  11        7.19        8.87     11.12 o 
  -5   5  11       10.48       15.82      9.17 o 
  -4   5  11      172.95      181.72     14.49 o 
  -3   5  11       49.44       53.57      8.22 o 
  -2   5  11       26.74       25.13      6.75 o 
  -1   5  11        2.33        3.89      6.59 o 
   0   5  11        0.61        1.14      6.19 o 
   1   5  11       79.67       92.89      9.89 o 
   2   5  11        0.30       -6.76      6.76 o 
   3   5  11       70.03       68.11     16.18 o 
   4   5  11        1.72        6.19      9.14 o 
   5   5  11        7.49       22.67     11.10 o 
   6   5  11       15.15       20.53     12.31 o 
  -7   6  11       64.62       55.86     14.38 o 
  -6   6  11      138.05      143.03     17.14 o 
  -5   6  11      652.52      702.74     29.14 o 
  -4   6  11       23.86       26.08      8.80 o 
  -3   6  11      148.45      166.73     12.25 o 
  -2   6  11      107.42      103.46      9.09 o 
  -1   6  11      371.06      408.90     15.86 o 
   0   6  11       29.38       14.21      7.71 o 
   1   6  11      335.81      358.36     16.89 o 
   2   6  11       23.58       12.25      8.75 o 
   3   6  11       30.72       16.68      8.78 o 
   4   6  11       17.34       26.52     11.63 o 
   5   6  11       15.20       21.61     10.48 o 
   6   6  11        7.89       15.28     12.17 o 
  -7   7  11       45.35       34.40     14.53 o 
  -6   7  11        1.90        3.15     10.92 o 
  -5   7  11        3.06        8.43     10.11 o 
  -4   7  11      164.81      186.05     16.75 o 
  -3   7  11       24.49       22.05     12.09 o 
  -2   7  11        8.44        4.26      7.44 o 
  -1   7  11       21.59       29.17      8.67 o 
   0   7  11        0.13        1.58      7.85 o 
   1   7  11      197.07      221.11     14.09 o 
   2   7  11       10.47       17.20      8.42 o 
   3   7  11       64.21       85.86     11.93 o 
   4   7  11        3.85       -8.79      8.79 o 
   5   7  11        0.29       -3.09      9.79 o 
   6   7  11        7.85        4.13     12.98 o 
  -7   8  11       54.86       30.28     13.87 o 
  -6   8  11       65.39       59.74     14.13 o 
  -5   8  11      221.92      230.99     19.73 o 
  -4   8  11      286.42      301.59     22.71 o 
  -3   8  11       53.34       65.15     10.46 o 
  -2   8  11      132.19      114.45     10.73 o 
  -1   8  11      150.49      152.88     11.56 o 
   0   8  11       83.01       73.95     10.16 o 
   1   8  11      308.23      320.12     16.72 o 
   2   8  11       69.40       62.03     11.85 o 
   3   8  11       23.69       33.13      9.78 o 
   4   8  11       58.41       62.41     13.82 o 
   5   8  11        4.79       10.13     10.08 o 
   6   8  11        3.90        6.33     12.65 o 
  -6   9  11       12.12        7.56     12.23 o 
  -5   9  11        1.07      -10.22     10.22 o 
  -4   9  11        6.15        0.57     10.09 o 
  -3   9  11       38.49       56.95     10.40 o 
  -2   9  11        6.85        8.21      8.50 o 
  -1   9  11       97.22       84.40     10.45 o 
   0   9  11       14.41        5.38      7.78 o 
   1   9  11      107.88      135.31     12.25 o 
   2   9  11       17.99       22.85      9.29 o 
   3   9  11       32.70       41.48      9.43 o 
   4   9  11        8.16       -1.09     13.09 o 
   5   9  11       13.82       -5.38     14.24 o 
   6   9  11        9.73       -0.11     10.45 o 
  -6  10  11       41.71       50.09     14.76 o 
  -5  10  11       79.24       47.07     14.40 o 
  -4  10  11      146.62      178.24     25.90 o 
  -3  10  11        1.70        2.98      8.78 o 
  -2  10  11       46.86       46.61     12.14 o 
  -1  10  11      135.14      144.95     14.16 o 
   0  10  11      222.01      207.61     14.53 o 
   1  10  11       93.20       97.93     11.19 o 
   2  10  11       65.80       59.00     14.98 o 
   3  10  11       17.04        5.01      8.86 o 
   4  10  11       19.32        7.36      9.71 o 
   5  10  11        0.09       -2.72      9.52 o 
  -6  11  11       55.79       69.74     15.00 o 
  -5  11  11       37.07       31.58     14.91 o 
  -4  11  11        0.24       -6.82     12.38 o 
  -3  11  11       12.24       23.87     17.21 o 
  -2  11  11        0.35       17.02     10.46 o 
  -1  11  11       12.15       14.34      8.92 o 
   0  11  11       55.98       51.55     10.71 o 
   1  11  11        0.12       -7.85      7.85 o 
   2  11  11       25.50       23.40      9.60 o 
   3  11  11        0.15        3.72      9.91 o 
   4  11  11       60.47       57.27     11.60 o 
   5  11  11       26.46       39.44     11.83 o 
  -5  12  11       80.21       65.81     18.99 o 
  -4  12  11      151.70      179.56     19.24 o 
  -3  12  11      209.83      238.42     18.06 o 
  -2  12  11       81.45       66.12     15.74 o 
  -1  12  11       51.55       47.63     10.64 o 
   0  12  11       51.25       30.32     10.90 o 
   1  12  11        9.56       16.89      9.55 o 
   2  12  11       14.87        9.12      9.27 o 
   3  12  11       68.70       56.21     11.31 o 
   4  12  11       23.87       28.67     11.23 o 
   5  12  11        0.96       -2.01     18.29 o 
  -5  13  11        6.49       -1.12     12.12 o 
  -4  13  11        0.39        1.33     12.59 o 
  -3  13  11       11.80       27.55     12.37 o 
  -2  13  11        5.20       -0.47     10.76 o 
  -1  13  11        7.02        1.34      9.18 o 
   0  13  11       27.80       27.28     10.83 o 
   1  13  11        8.24        3.07      9.98 o 
   2  13  11       12.73       14.30      9.87 o 
   3  13  11        0.32       -7.09      9.87 o 
   4  13  11       17.35        4.61     11.12 o 
  -4  14  11      225.60      257.40     23.83 o 
  -3  14  11       59.31       68.00     14.60 o 
  -2  14  11      331.21      359.71     25.35 o 
  -1  14  11        3.40       18.33     12.79 o 
   0  14  11      104.85      119.38     14.41 o 
   1  14  11       31.82       36.46     11.80 o 
   2  14  11      121.34      127.13     19.74 o 
   3  14  11       69.08       64.93     12.63 o 
  -3  15  11        1.55        8.71     13.24 o 
  -2  15  11        8.73       15.99     12.86 o 
  -1  15  11        6.62        8.63     12.03 o 
   0  15  11       29.77       36.47     12.10 o 
   1  15  11       14.55      -10.62     11.26 o 
   2  15  11        4.05       -6.92     13.58 o 
   3  15  11        6.67       17.63     15.68 o 
  -2  16  11      139.17      129.58     19.20 o 
  -1  16  11        0.99        3.09     13.01 o 
   0  16  11       93.25       69.29     14.66 o 
   1  16  11        3.08      -11.30     11.30 o 
  -6   0  12      131.99      117.21     28.99 o 
  -4   0  12       88.65       96.73     18.65 o 
  -2   0  12        0.11       13.28     11.01 o 
   0   0  12        0.20       -5.02      9.56 o 
   2   0  12        5.86        0.83     13.58 o 
   4   0  12       71.44       50.91     19.56 o 
   6   0  12        5.92        9.22     15.44 o 
  -7   1  12        0.61        7.96     11.38 o 
  -6   1  12       70.75       80.36     13.12 o 
  -5   1  12        7.21       30.18     11.78 o 
  -4   1  12      409.04      401.47     22.88 o 
  -3   1  12        1.12        2.83      9.26 o 
  -2   1  12      816.10      902.88     22.68 o 
  -1   1  12       32.77       21.17      7.61 o 
   0   1  12      239.50      255.55     14.43 o 
   1   1  12        2.89       -1.55      6.76 o 
   2   1  12       97.49       57.52     10.80 o 
   3   1  12       15.17       33.23     16.50 o 
   4   1  12      353.73      319.20     22.99 o 
   5   1  12        3.27       10.53     11.28 o 
   6   1  12        6.78        8.31     12.89 o 
  -7   2  12        1.58        9.21     12.66 o 
  -6   2  12       74.27       57.18     15.37 o 
  -5   2  12        1.20        2.18      9.43 o 
  -4   2  12       58.63       30.31     15.59 o 
  -3   2  12        2.79        3.83      9.07 o 
  -2   2  12       15.42       12.50      7.69 o 
  -1   2  12       27.33       26.13      7.78 o 
   0   2  12        0.02       11.97      7.34 o 
   1   2  12        0.99       -6.12      8.61 o 
   2   2  12        0.06       -1.57      8.10 o 
   3   2  12        0.00       14.53     10.23 o 
   4   2  12       28.15       62.69     12.99 o 
   5   2  12        5.55      -12.48     12.59 o 
   6   2  12        3.33       20.60     12.52 o 
  -7   3  12       34.62       21.80     15.04 o 
  -6   3  12       90.62       64.68     12.73 o 
  -5   3  12       56.49       71.60     12.13 o 
  -4   3  12      205.38      206.38     15.98 o 
  -3   3  12        1.98        4.68      7.94 o 
  -2   3  12      185.38      182.09     12.47 o 
  -1   3  12       99.17       89.52      9.96 o 
   0   3  12      163.97      184.08     12.84 o 
   1   3  12       26.50       39.07     14.93 o 
   2   3  12      178.13      190.61     15.20 o 
   3   3  12       35.67       19.84     10.40 o 
   4   3  12      137.25      119.01     15.98 o 
   5   3  12        3.79      -10.88     11.84 o 
   6   3  12       16.42       33.88     13.71 o 
  -7   4  12        9.92        6.68     15.29 o 
  -6   4  12      112.69      118.26     16.52 o 
  -5   4  12        0.19       -9.03     12.22 o 
  -4   4  12      106.09      107.20     12.78 o 
  -3   4  12       87.67       75.35     10.32 o 
  -2   4  12      101.19      100.07     11.66 o 
  -1   4  12        0.33       -3.94      6.54 o 
   0   4  12        1.56        0.83      7.61 o 
   1   4  12        0.00        4.29      8.30 o 
   2   4  12       31.00       43.16     11.79 o 
   3   4  12        1.88        3.91     11.34 o 
   4   4  12        3.32        4.25      9.82 o 
   5   4  12        2.25        5.28     11.87 o 
   6   4  12        5.01       -4.67     11.82 o 
  -6   5  12      102.50       94.75     15.49 o 
  -5   5  12       63.94       53.55     13.47 o 
  -4   5  12      315.57      326.49     19.56 o 
  -3   5  12       52.28       47.26     13.26 o 
  -2   5  12      298.83      276.10     15.18 o 
  -1   5  12       21.76       17.11      7.25 o 
   0   5  12      141.72      160.81     12.56 o 
   1   5  12       57.47       54.89     10.60 o 
   2   5  12      154.58      131.17     14.02 o 
   3   5  12       11.10       -4.02      8.78 o 
   4   5  12       20.74       12.30     11.11 o 
   5   5  12        0.20      -11.66     11.66 o 
   6   5  12       13.49       -4.65     15.35 o 
  -6   6  12       49.32       33.16     14.60 o 
  -5   6  12       21.69       22.44     11.94 o 
  -4   6  12        9.07       25.94     11.86 o 
  -3   6  12       43.82       43.23     10.46 o 
  -2   6  12       20.39       21.90      8.81 o 
  -1   6  12        1.58        9.56      7.86 o 
   0   6  12        1.26        6.28      8.03 o 
   1   6  12       69.23       80.21     11.60 o 
   2   6  12       52.65       61.97     12.40 o 
   3   6  12        2.84        0.05      9.45 o 
   4   6  12        3.62        2.33      9.75 o 
   5   6  12        0.12       -1.93     11.43 o 
  -6   7  12       83.82       81.41     18.29 o 
  -5   7  12       39.27       38.25     14.15 o 
  -4   7  12      298.04      279.86     23.28 o 
  -3   7  12        8.02        0.82      8.88 o 
  -2   7  12      263.29      281.87     16.28 o 
  -1   7  12       32.73       24.76      8.29 o 
   0   7  12       51.36       49.41      9.36 o 
   1   7  12       66.25       79.71     11.14 o 
   2   7  12      177.65      158.13     16.93 o 
   3   7  12       31.02       43.95     13.02 o 
   4   7  12       39.55       33.43     12.11 o 
   5   7  12        4.43        7.81     12.17 o 
  -6   8  12       11.88        1.89     11.95 o 
  -5   8  12       11.96        4.49     11.49 o 
  -4   8  12       31.79       31.74     12.44 o 
  -3   8  12        0.99       -2.18     13.60 o 
  -2   8  12        6.93       -1.14      8.61 o 
  -1   8  12       26.43       18.54      8.29 o 
   0   8  12        2.66       -7.45      7.45 o 
   1   8  12       14.11        9.65      9.16 o 
   2   8  12        2.98       11.43     10.11 o 
   3   8  12       11.79        8.84     10.54 o 
   4   8  12        1.66      -10.26     10.26 o 
   5   8  12        0.28       18.99     14.00 o 
  -5   9  12       94.14       76.22     15.61 o 
  -4   9  12      250.58      275.91     22.06 o 
  -3   9  12      311.32      296.25     19.34 o 
  -2   9  12      193.62      217.41     23.95 o 
  -1   9  12       50.44       50.29     11.16 o 
   0   9  12       95.44      107.14     11.65 o 
   1   9  12       30.17       21.72      9.20 o 
   2   9  12      157.65      150.38     13.88 o 
   3   9  12       40.30       22.51     11.25 o 
   4   9  12       25.83       18.95     11.71 o 
   5   9  12       25.52       17.49     12.05 o 
  -5  10  12       89.81       41.94     14.32 o 
  -4  10  12      111.14      116.90     23.54 o 
  -3  10  12        0.27        8.55     10.16 o 
  -2  10  12        9.73       17.75     11.45 o 
  -1  10  12       14.22        1.94      9.40 o 
   0  10  12        1.62       -6.86      8.45 o 
   1  10  12        3.18        2.40      8.25 o 
   2  10  12        3.20       11.49      9.58 o 
   3  10  12       13.43       12.39     10.25 o 
   4  10  12        1.62      -11.02     11.02 o 
  -5  11  12       71.32       84.31     17.09 o 
  -4  11  12       49.50       64.98     15.38 o 
  -3  11  12      256.22      233.73     20.91 o 
  -2  11  12       48.06       53.38     13.77 o 
  -1  11  12       49.11       29.48     12.27 o 
   0  11  12       35.84       37.72     10.80 o 
   1  11  12       71.26       45.87     10.60 o 
   2  11  12       19.53       24.50     10.78 o 
   3  11  12       47.58       29.27     10.76 o 
   4  11  12        8.56        4.46     11.07 o 
  -4  12  12        4.61        5.49     13.35 o 
  -3  12  12        6.15       17.67     12.72 o 
  -2  12  12        0.47       -0.96     11.35 o 
  -1  12  12       11.86       -5.42     11.77 o 
   0  12  12        0.00        5.66      9.58 o 
   1  12  12        0.62       -4.55     10.44 o 
   2  12  12        0.59        0.30     10.32 o 
   3  12  12        2.51        7.64     10.69 o 
  -3  13  12      125.25      142.89     26.40 o 
  -2  13  12       85.52      104.95     16.78 o 
  -1  13  12       83.15      129.57     28.18 o 
   0  13  12       19.13       13.72     11.19 o 
   1  13  12       62.40       58.83     13.59 o 
   2  13  12        0.18        0.89     12.01 o 
   3  13  12       23.47       15.58     12.08 o 
  -2  14  12        2.79       -4.31     12.61 o 
  -1  14  12       34.31       55.93     15.17 o 
   0  14  12        1.95       22.03     11.40 o 
   1  14  12        0.04        8.96     11.92 o 
   2  14  12        0.40        4.47     12.57 o 
  -1  15  12      117.76      126.48     27.43 o 
   0  15  12        0.78       27.75     15.06 o 
  -5   0  13        4.09       -4.29     14.95 o 
  -3   0  13       93.07       81.66     19.40 o 
  -1   0  13      130.55      131.31     17.72 o 
   1   0  13       76.70       23.53     18.84 o 
   3   0  13       45.90       53.95     18.99 o 
   5   0  13       32.98       37.88     19.50 o 
  -6   1  13        0.95        4.86     12.98 o 
  -5   1  13       19.52       38.18     12.69 o 
  -4   1  13        1.75       10.65     11.27 o 
  -3   1  13       87.23       85.75     14.04 o 
  -2   1  13        2.49        9.65      9.52 o 
  -1   1  13       42.29       34.86     11.57 o 
   0   1  13        0.29        2.99      8.18 o 
   1   1  13       20.87       -2.64     13.30 o 
   2   1  13        1.43        6.19     11.78 o 
   3   1  13        4.88      -10.37     10.37 o 
   4   1  13        0.03       17.10     11.59 o 
   5   1  13       11.51        5.48     12.59 o 
  -6   2  13        1.18       11.23     15.86 o 
  -5   2  13        4.73        7.88     11.07 o 
  -4   2  13       14.24       10.95     11.32 o 
  -3   2  13      143.72      141.33     16.21 o 
  -2   2  13        1.01       -1.81     11.34 o 
  -1   2  13      185.99      228.49     17.70 o 
   0   2  13       27.64       30.25      9.57 o 
   1   2  13      156.91      154.53     14.36 o 
   2   2  13        0.06       -3.95      9.58 o 
   3   2  13        6.17       17.14     11.40 o 
   4   2  13       24.96       34.27     12.87 o 
   5   2  13       45.89       52.32     14.78 o 
  -6   3  13        7.01       14.76     16.18 o 
  -5   3  13       60.09       89.92     16.04 o 
  -4   3  13        4.32        4.54     10.43 o 
  -3   3  13       24.03       10.28     10.54 o 
  -2   3  13       22.43       24.97     10.67 o 
  -1   3  13       34.00       18.50      9.04 o 
   0   3  13        1.10       -8.17      8.17 o 
   1   3  13       14.58       12.93      9.59 o 
   2   3  13        0.60       -6.96      9.09 o 
   3   3  13        0.11       14.13     11.92 o 
   4   3  13        0.14        7.45     11.37 o 
   5   3  13        0.26        0.53     11.50 o 
  -6   4  13        3.16       17.20     12.65 o 
  -5   4  13       88.48       85.44     20.24 o 
  -4   4  13        1.71        1.24     11.80 o 
  -3   4  13      124.85      145.68     16.35 o 
  -2   4  13       15.93       18.71      9.50 o 
  -1   4  13      110.52      103.10     17.91 o 
   0   4  13       17.73        7.43      9.03 o 
   1   4  13       79.46       71.84     12.22 o 
   2   4  13       25.16       16.55     10.52 o 
   3   4  13       73.53       68.77     14.51 o 
   4   4  13        0.04       -2.95     11.41 o 
   5   4  13       30.23        7.22     12.15 o 
  -5   5  13       48.85       49.73     15.25 o 
  -4   5  13        0.66      -11.45     11.45 o 
  -3   5  13        1.99       -6.13     10.15 o 
  -2   5  13        0.08        3.58      9.50 o 
  -1   5  13       42.48       49.92     13.05 o 
   0   5  13        3.01        1.94      9.46 o 
   1   5  13        8.17       28.86     10.39 o 
   2   5  13        0.17        6.98      9.91 o 
   3   5  13       11.33       24.17     10.82 o 
   4   5  13        0.04       -4.26     17.90 o 
   5   5  13        0.04        4.88     12.28 o 
  -5   6  13       81.65       87.48     15.46 o 
  -4   6  13      130.73      139.61     17.57 o 
  -3   6  13        1.50       -3.24     10.87 o 
  -2   6  13      139.63      121.40     14.20 o 
  -1   6  13       80.24       88.21     12.13 o 
   0   6  13       28.30       28.13     10.33 o 
   1   6  13       31.03       34.15     11.42 o 
   2   6  13       64.79       55.87     12.14 o 
   3   6  13       36.26       40.67     12.23 o 
   4   6  13       21.37       16.93     12.37 o 
  -5   7  13       58.14       28.29     19.03 o 
  -4   7  13        5.54       17.62     12.26 o 
  -3   7  13       13.42       -7.54     10.36 o 
  -2   7  13        1.32       -6.99      9.11 o 
  -1   7  13       44.64       19.14      9.64 o 
   0   7  13       20.04       -2.21     12.17 o 
   1   7  13        4.08        0.28      9.87 o 
   2   7  13        0.04       -9.48     11.63 o 
   3   7  13        0.58       16.73     17.60 o 
   4   7  13        0.55        7.78     11.21 o 
  -5   8  13       15.08        5.65     14.95 o 
  -4   8  13       30.82       22.75     12.88 o 
  -3   8  13       43.95       37.32     13.41 o 
  -2   8  13       50.51       38.17     13.58 o 
  -1   8  13       65.19       91.20     16.45 o 
   0   8  13       19.10       17.97      9.64 o 
   1   8  13       28.54       28.28     11.42 o 
   2   8  13       18.12        8.54     15.61 o 
   3   8  13       26.40       20.55     14.17 o 
   4   8  13       11.74       24.84     11.87 o 
  -4   9  13       68.84       90.14     16.54 o 
  -3   9  13       26.50       15.73     13.74 o 
  -2   9  13        0.62       13.83     12.43 o 
  -1   9  13       32.96       26.39     14.66 o 
   0   9  13       10.15       -1.38      9.47 o 
   1   9  13        0.04       -4.97     10.35 o 
   2   9  13        0.01       -0.99     10.74 o 
   3   9  13        0.14       -3.03     11.77 o 
  -4  10  13       31.94       41.26     15.19 o 
  -3  10  13        4.91       24.26     16.71 o 
  -2  10  13       52.98       40.29     14.44 o 
  -1  10  13       68.36       50.99     15.08 o 
   0  10  13       33.86       35.80     11.91 o 
   1  10  13       11.34       -3.28     11.06 o 
   2  10  13        8.85        3.39     11.25 o 
   3  10  13       13.61       -9.26     11.69 o 
  -3  11  13       15.63       22.52     16.15 o 
  -2  11  13        5.40       -6.05     13.80 o 
  -1  11  13       10.70       25.70     13.33 o 
   0  11  13        6.08       -0.82     11.41 o 
   1  11  13        0.04        1.32     11.31 o 
   2  11  13        0.34       -2.87     11.52 o 
  -2  12  13      114.44       95.20     16.81 o 
  -1  12  13       31.37       29.65     14.51 o 
   0  12  13       52.62       23.96     12.73 o 
   1  12  13       12.02       -6.45     11.38 o 
   2  12  13        9.46       -1.37     15.26 o 
  -1  13  13        1.16       -6.79     17.85 o 
   0  13  13        4.54       -7.50     18.78 o 
  -4   0  14       51.61       23.03     26.03 o 
  -2   0  14       58.16       33.73     18.46 o 
   0   0  14        2.11       -6.97     23.63 o 
   2   0  14        5.23      -13.58     13.58 o 
   4   0  14        0.90        6.96     16.88 o 
  -5   1  14       17.83       17.15     15.86 o 
  -4   1  14       17.10       22.41     13.35 o 
  -3   1  14        0.03       15.33     12.23 o 
  -2   1  14       62.05       55.87     13.68 o 
  -1   1  14        0.53       -8.47      8.47 o 
   0   1  14        6.50       12.01     11.08 o 
   1   1  14        0.42       -7.82     13.23 o 
   2   1  14       54.44       61.21     13.80 o 
   3   1  14        9.88       22.64     13.12 o 
   4   1  14       24.19        3.61     12.92 o 
  -5   2  14       11.45       10.40     13.57 o 
  -4   2  14       69.94       99.95     16.40 o 
  -3   2  14        0.02      -10.91     10.91 o 
  -2   2  14       42.70       27.51     12.79 o 
  -1   2  14        2.73        5.33      9.50 o 
   0   2  14       11.54       22.27     10.23 o 
   1   2  14        0.36      -11.80     11.80 o 
   2   2  14       22.13       19.17     11.46 o 
   3   2  14        0.24        5.14     11.31 o 
   4   2  14        1.93        1.08     12.30 o 
  -5   3  14       28.51       29.05     22.40 o 
  -4   3  14        0.15       -4.61     11.42 o 
  -3   3  14        7.33        7.91     12.75 o 
  -2   3  14       21.89       14.31     11.29 o 
  -1   3  14       16.07       23.38     11.70 o 
   0   3  14       26.67       14.21     10.86 o 
   1   3  14        0.14        2.50      9.91 o 
   2   3  14       14.44       24.71     11.93 o 
   3   3  14       10.56       -5.31     12.30 o 
   4   3  14        5.74        4.54     13.12 o 
  -4   4  14       85.86      108.33     21.37 o 
  -3   4  14        1.99      -11.04     11.04 o 
  -2   4  14       33.38       26.31     13.06 o 
  -1   4  14        1.41        0.69     10.26 o 
   0   4  14       14.01       10.80     13.53 o 
   1   4  14        0.76        1.39     10.18 o 
   2   4  14       17.30       24.73     13.80 o 
   3   4  14        2.69        6.11     12.28 o 
   4   4  14        0.41      -11.95     16.92 o 
  -4   5  14       17.57       35.68     15.97 o 
  -3   5  14       57.32       55.06     14.15 o 
  -2   5  14        2.57       13.50     13.96 o 
  -1   5  14       19.44       19.90     12.48 o 
   0   5  14       20.37       20.87     11.91 o 
   1   5  14        0.27      -10.38     10.38 o 
   2   5  14       42.94       51.51     13.01 o 
   3   5  14        0.82      -10.10     11.41 o 
  -4   6  14      129.01      161.68     43.28 o 
  -3   6  14       36.38       23.22     18.57 o 
  -2   6  14       33.06       40.88     13.88 o 
  -1   6  14       18.61       16.36     22.14 o 
   0   6  14       17.17       14.82     10.85 o 
   1   6  14        3.93       21.12     10.80 o 
   2   6  14       13.62       12.30     13.13 o 
   3   6  14        2.46       -3.28     12.32 o 
  -3   7  14        3.18       -6.50     18.20 o 
  -2   7  14        2.61       -2.14     15.44 o 
  -1   7  14        2.83       14.41     12.74 o 
   0   7  14       19.94       15.46     11.74 o 
   1   7  14        5.53       -2.53     11.16 o 
   2   7  14       58.25       44.65     14.88 o 
   3   7  14        5.64        4.76     11.75 o 
  -3   8  14      104.53      107.05     30.01 o 
  -2   8  14        1.60       14.04     29.14 o 
  -1   8  14       19.37       -3.04     16.40 o 
   0   8  14       21.20       18.90     11.69 o 
   1   8  14        4.87       19.32     12.14 o 
   2   8  14       17.80       -6.05     12.19 o 
  -2   9  14        3.90        3.07     13.82 o 
  -1   9  14        0.95      -14.79     14.79 o 
   0   9  14       41.15       26.56     13.00 o 
   1   9  14       16.15      -10.12     11.64 o 
   2   9  14       27.70       21.49     16.17 o 
  -1  10  14        4.52       27.43     20.56 o 
   0  10  14        6.36       -4.04     14.32 o 
   1  10  14       13.33       21.03     19.16 o 
  -3   0  15        0.00        8.01     25.60 o 
  -1   0  15       61.41       79.40     22.94 o 
   1   0  15       13.60       71.45     20.53 o 
  -3   1  15       71.01       45.08     14.97 o 
  -2   1  15        0.36       23.22     13.77 o 
  -1   1  15       94.92       62.90     20.00 o 
   0   1  15        3.72       16.71     12.43 o 
   1   1  15       28.98        0.41     11.87 o 
   2   1  15        0.33      -12.38     12.38 o 
  -3   2  15        0.26       -3.35     13.57 o 
  -2   2  15        0.11       -7.53     12.84 o 
  -1   2  15        5.06       12.99     15.59 o 
   0   2  15       18.60       25.61     12.08 o 
   1   2  15        3.47       -2.44     11.69 o 
   2   2  15        0.23       -9.54     11.70 o 
  -3   3  15       79.56       90.89     28.54 o 
  -2   3  15        0.80       -0.29     21.21 o 
  -1   3  15       60.71       73.58     15.75 o 
   0   3  15       12.52        5.84     12.45 o 
   1   3  15       12.10       22.24     13.90 o 
   2   3  15        2.29        7.14     12.30 o 
  -2   4  15       29.65       -0.73     16.69 o 
  -1   4  15        1.74       -6.35     13.04 o 
   0   4  15        1.99      -10.91     10.91 o 
   1   4  15        8.25       12.60     13.17 o 
  -2   5  15        0.76      -12.88     15.13 o 
  -1   5  15       39.37       26.32     14.60 o 
   0   5  15        5.32       21.42     12.62 o 
   1   5  15        5.76      -10.75     12.32 o 
  -1   6  15        0.36       27.76     14.76 o 
   0   6  15        2.14       -8.04     11.64 o 
                                                 
